# Supplementary material for: Contact lens procurement and usage habits among adults in Sudan
Source: PLoS One. 2021 May 19;16(5):e0251987. doi: 10.1371/journal.pone.0251987 (PMC8133405; doi:10.1371/journal.pone.0251987)
Supplement: S1 Raw data — (XLSX) [file pone.0251987.s003.xlsx]

## Sheet: Raw data
Age	Sex	Occupation	Education	Smoking	Type of refractive error	Prescription	Type of contact lens	Prescriber type	Place of purchase	CL wearing history (months)	Current CL age	CL wearing time	CL wear modality (Recommended)	Replacement Schedule (Actual)	Overnight wearing (Recomm)	Overnight wearing (Actual)	Swimming with CL	Showering with CL	Solution type	Solution prescriber	Using the solution recommended by the ECP	Checking the expiry date of lens solution	Lens storage	Lens case replacement	CL case cleaning	How often do you clean your CL case?	CL case cleaning material	CL case hygiene	Hands washing before putting in contact lenses	Hands washing before taking out contact lenses	Rubbing, Rinsing and soaking CL with prescribed solution	Rinsing lenses with tap water	Swimming with CL	Showering with CL	Topping up solution	Using enough solution in the lens case to completely cover the CL	Sharing Lenses	CL case sharing	Solution bottle sharing	Attending after-care visits
18	Male	Student	Undergraduate	No	Myopia	5≤	Soft spherical	Self-prescribed	Eye care practitioner	12	> 1 year	6-11 hours	Yearly	Yearly	Not mentioned	Rarely	Not mentioned	Not mentioned	Multipurpose solution	Was not prescribed	Not applicable	Yes	Lens case	> 6 months	Yes	Rarely	Tap water	Empty, rinse with water, drying face up	Always	Always	Always	Rarely	Rarely	Rarely	Frequently	Always	Rarely	Rarely	Rarely	Rarely
18	Female	Student	Undergraduate	No	Myopia and astigmatism	5≤	Soft spherical	Eye care practitioner	Eye care practitioner	72	2-3 months	1-5 hours	Yearly	Yearly	No	Rarely	Unknown	Allowed	Multipurpose solution	Eye care practitioner	No	Yes	Lens case	every 6 months	Yes	Frequently	multipurpose solution	Empty, rinse with multipurpose solution, drying face down	Frequently	Occasionally	Always	Rarely	Rarely	Occasionally	Occasionally	Always	Rarely	Rarely	Occasionally	Occasionally
18	Female	Student	High School	No	Myopia	5≤	Soft spherical	Eye care practitioner	Eye care practitioner	120	1 month	>12 hours	Monthly	Monthly	No	Occasionally	Unknown	Allowed	Multipurpose solution	Eye care practitioner	Yes	Yes	Lens case	every 6 months	Yes	Frequently	multipurpose solution	Empty, rinse with multipurpose solution, no drying	Frequently	Frequently	Frequently	Rarely	Rarely	Always	Frequently	Frequently	Rarely	Rarely	Rarely	Frequently
18	Female	Student	High School	No	Myopia	5≤	Soft spherical	Eye care practitioner	Eye care practitioner	12	6-12 months	>12 hours	Yearly	Yearly	No	Rarely	Not allowed	Not allowed	Multipurpose solution	Eye care practitioner	Yes	Yes	Lens case	every 6 months	Yes	Rarely	multipurpose solution	Empty, rinse with multipurpose solution, drying face up	Always	Always	Frequently	Rarely	Rarely	Rarely	Occasionally	Always	Rarely	Rarely	Occasionally	Frequently
18	Female	Student	High School	No	Myopia	5≤	Soft spherical	Eye care practitioner	Eye care practitioner	12	2 weeks	>12 hours	3-6 months	3-6 months	No	Rarely	Not allowed	Not allowed	Multipurpose solution	Eye care practitioner	Yes	Yes	Lens case	> 6 months	Yes	Rarely	Tap water	Empty, rinse with water, drying face up	Always	Always	Always	Rarely	Frequently	Frequently	Rarely	Always	Rarely	Rarely	Always	Always
18	Female	Student	Undergraduate	No	Myopia	5≤	Soft spherical	Self-prescribed	Eye care practitioner	12	6-12 months	>12 hours	3-6 months	Yearly	Not mentioned	Rarely	Unknown	Allowed	Multipurpose solution	Was not prescribed	Not applicable	Yes	Lens case	> 6 months	Yes	Rarely	Tap water	Empty, rinse with water, drying face up	Always	Rarely	Always	Rarely	Rarely	Frequently	Rarely	Always	Rarely	Rarely	Rarely	Rarely
18	Male	Student	High School	No	Myopia	5≤	Soft spherical	Eye care practitioner	Eye care practitioner	12	2-3 months	6-11 hours	3-6 months	3-6 months	No	Rarely	Not allowed	Not mentioned	Multipurpose solution	Was not prescribed	Not applicable	No	Lens case	> 6 months	Yes	Rarely	multipurpose solution	Empty, rinse with multipurpose solution, drying face up	Frequently	Occasionally	Always	Rarely	Rarely	Rarely	Always	Always	Rarely	Rarely	Occasionally	Rarely
18	Female	Student	Undergraduate	No	Myopia	5≤	Soft spherical	Self-prescribed	Eye care practitioner	12	> 1 year	6-11 hours	Yearly	Yearly	Not mentioned	Rarely	Not mentioned	Not mentioned	Multipurpose solution	Was not prescribed	Not applicable	Yes	Lens case	> 6 months	Yes	Rarely	Tap water	Empty, rinse with water, drying face up	Always	Always	Always	Rarely	Rarely	Rarely	Frequently	Always	Rarely	Rarely	Rarely	Rarely
18	Female	Student	Undergraduate	No	Myopia and astigmatism	5≤	Soft spherical	Eye care practitioner	Eye care practitioner	72	2-3 months	1-5 hours	Yearly	Yearly	No	Rarely	Unknown	Allowed	Multipurpose solution	Eye care practitioner	No	Yes	Lens case	every 6 months	Yes	Frequently	multipurpose solution	Empty, rinse with multipurpose solution, drying face down	Frequently	Occasionally	Always	Rarely	Rarely	Occasionally	Occasionally	Always	Rarely	Rarely	Occasionally	Occasionally
18	Female	Student	High School	No	Myopia	5≤	Soft spherical	Eye care practitioner	Eye care practitioner	120	1 month	>12 hours	Monthly	Monthly	No	Occasionally	Unknown	Allowed	Multipurpose solution	Eye care practitioner	Yes	Yes	Lens case	every 6 months	Yes	Frequently	multipurpose solution	Empty, rinse with multipurpose solution, no drying	Frequently	Frequently	Frequently	Rarely	Rarely	Always	Frequently	Frequently	Rarely	Rarely	Rarely	Frequently
18	Male	Student	High School	No	Myopia	5≤	Soft spherical	Eye care practitioner	Eye care practitioner	12	6-12 months	>12 hours	Yearly	Yearly	No	Rarely	Not allowed	Not allowed	Multipurpose solution	Eye care practitioner	Yes	Yes	Lens case	every 6 months	Yes	Rarely	multipurpose solution	Empty, rinse with multipurpose solution, drying face up	Always	Always	Frequently	Rarely	Rarely	Rarely	Occasionally	Always	Rarely	Rarely	Occasionally	Frequently
18	Female	Student	High School	No	Myopia	5≤	Soft spherical	Eye care practitioner	Eye care practitioner	12	2 weeks	>12 hours	3-6 months	3-6 months	No	Rarely	Not allowed	Not allowed	Multipurpose solution	Eye care practitioner	Yes	Yes	Lens case	> 6 months	Yes	Rarely	Tap water	Empty, rinse with water, drying face up	Always	Always	Always	Rarely	Frequently	Frequently	Rarely	Always	Rarely	Rarely	Always	Always
18	Female	Student	Undergraduate	No	Myopia	5≤	Soft spherical	Self-prescribed	Eye care practitioner	12	6-12 months	>12 hours	3-6 months	Yearly	Not mentioned	Rarely	Unknown	Allowed	Multipurpose solution	Was not prescribed	Not applicable	Yes	Lens case	> 6 months	Yes	Rarely	Tap water	Empty, rinse with water, drying face up	Always	Rarely	Always	Rarely	Rarely	Frequently	Rarely	Always	Rarely	Rarely	Rarely	Rarely
18	Female	Student	High School	No	Myopia	5≤	Soft spherical	Eye care practitioner	Eye care practitioner	12	2-3 months	6-11 hours	3-6 months	3-6 months	No	Rarely	Not allowed	Not mentioned	Multipurpose solution	Was not prescribed	Not applicable	No	Lens case	> 6 months	Yes	Rarely	multipurpose solution	Empty, rinse with multipurpose solution, drying face up	Frequently	Occasionally	Always	Rarely	Rarely	Rarely	Always	Always	Rarely	Rarely	Occasionally	Rarely
18	Female	Student	Undergraduate	No	Myopia	5≤	Soft spherical	Self-prescribed	Eye care practitioner	12	> 1 year	6-11 hours	Yearly	Yearly	Not mentioned	Rarely	Not mentioned	Not mentioned	Multipurpose solution	Was not prescribed	Not applicable	Yes	Lens case	> 6 months	Yes	Rarely	Tap water	Empty, rinse with water, drying face up	Always	Always	Always	Rarely	Rarely	Rarely	Frequently	Always	Rarely	Rarely	Rarely	Rarely
18	Male	Student	Undergraduate	No	Myopia and astigmatism	5≤	Soft spherical	Eye care practitioner	Eye care practitioner	72	2-3 months	1-5 hours	Yearly	Yearly	No	Rarely	Unknown	Allowed	Multipurpose solution	Eye care practitioner	No	Yes	Lens case	every 6 months	Yes	Frequently	multipurpose solution	Empty, rinse with multipurpose solution, drying face down	Frequently	Occasionally	Always	Rarely	Rarely	Occasionally	Occasionally	Always	Rarely	Rarely	Occasionally	Occasionally
18	Female	Student	High School	No	Myopia	5≤	Soft spherical	Eye care practitioner	Eye care practitioner	120	1 month	>12 hours	Monthly	Monthly	No	Occasionally	Unknown	Allowed	Multipurpose solution	Eye care practitioner	Yes	Yes	Lens case	every 6 months	Yes	Frequently	multipurpose solution	Empty, rinse with multipurpose solution, no drying	Frequently	Frequently	Frequently	Rarely	Rarely	Always	Frequently	Frequently	Rarely	Rarely	Rarely	Frequently
18	Female	Student	High School	No	Myopia	5≤	Soft spherical	Eye care practitioner	Eye care practitioner	12	6-12 months	>12 hours	Yearly	Yearly	No	Rarely	Not allowed	Not allowed	Multipurpose solution	Eye care practitioner	Yes	Yes	Lens case	every 6 months	Yes	Rarely	multipurpose solution	Empty, rinse with multipurpose solution, drying face up	Always	Always	Frequently	Rarely	Rarely	Rarely	Occasionally	Always	Rarely	Rarely	Occasionally	Frequently
18	Male	Student	High School	No	Myopia	5≤	Soft spherical	Eye care practitioner	Eye care practitioner	12	2 weeks	>12 hours	3-6 months	3-6 months	No	Rarely	Not allowed	Not allowed	Multipurpose solution	Eye care practitioner	Yes	Yes	Lens case	> 6 months	Yes	Rarely	Tap water	Empty, rinse with water, drying face up	Always	Always	Always	Rarely	Frequently	Frequently	Rarely	Always	Rarely	Rarely	Always	Always
18	Female	Student	Undergraduate	No	Myopia	5≤	Soft spherical	Self-prescribed	Eye care practitioner	12	6-12 months	>12 hours	3-6 months	Yearly	Not mentioned	Rarely	Unknown	Allowed	Multipurpose solution	Was not prescribed	Not applicable	Yes	Lens case	> 6 months	Yes	Rarely	Tap water	Empty, rinse with water, drying face up	Always	Rarely	Always	Rarely	Rarely	Frequently	Rarely	Always	Rarely	Rarely	Rarely	Rarely
18	Female	Student	High School	No	Myopia	5≤	Soft spherical	Eye care practitioner	Eye care practitioner	12	2-3 months	6-11 hours	3-6 months	3-6 months	No	Rarely	Not allowed	Not mentioned	Multipurpose solution	Was not prescribed	Not applicable	No	Lens case	> 6 months	Yes	Rarely	multipurpose solution	Empty, rinse with multipurpose solution, drying face up	Frequently	Occasionally	Always	Rarely	Rarely	Rarely	Always	Always	Rarely	Rarely	Occasionally	Rarely
19	Female	Student	Undergraduate	Yes	Myopia	5≤	Soft spherical	Eye care practitioner	Eye care practitioner	72	4-6 months	1-5 hours	Yearly	Yearly	No	Rarely	Unknown	Unknown	Multipurpose solution	Eye care practitioner	Yes	Yes	Lens case	> 6 months	Yes	Always	multipurpose solution	Empty, rinse with multipurpose solution, drying face up	Always	Always	Always	Rarely	Rarely	Rarely	Occasionally	Always	Rarely	Rarely	Frequently	Frequently
19	Male	Student	Undergraduate	No	Myopia	5≤	Soft spherical	Eye care practitioner	Eye care practitioner	72	4-6 months	>12 hours	Monthly	3-6 months	No	Rarely	Unknown	Allowed	Multipurpose solution	Eye care practitioner	Yes	No	Lens case	> 6 months	Yes	Rarely	multipurpose solution	Empty, rinse with multipurpose solution, drying face up	Rarely	Frequently	Always	Rarely	Rarely	Occasionally	Occasionally	Always	Rarely	Rarely	Rarely	Rarely
19	Female	Student	Undergraduate	Yes	Myopia	5≤	Soft spherical	Self-prescribed	Eye care practitioner	12	1 month	6-11 hours	Yearly	Yearly	No	Rarely	Not allowed	Allowed	Multipurpose solution	Was not prescribed	Not applicable	No	Lens case	> 6 months	Yes	Frequently	Tap water	Empty, rinse with water, drying face up	Always	Frequently	Always	Rarely	Rarely	Occasionally	Always	Always	Rarely	Occasionally	Always	Always
19	Male	Student	Undergraduate	No	Myopia	5≤	Soft spherical	Self-prescribed	Eye care practitioner	72	1 month	>12 hours	Yearly	Yearly	No	Rarely	Unknown	Allowed	Saline	Eye care practitioner	Yes	No	Lens case	Monthly	Yes	Occasionally	multipurpose solution	Empty, rinse with multipurpose solution, drying face up	Always	Frequently	Frequently	Rarely	Rarely	Always	Occasionally	Always	Rarely	Rarely	Rarely	Rarely
19	Female	Student	Undergraduate	No	Myopia	5≤	Rigid gas permeable	Eye care practitioner	Eye care practitioner	12	2-3 months	1-5 hours	3-6 months	3-6 months	Not mentioned	Rarely	Not mentioned	Not mentioned	Multipurpose solution	Eye care practitioner	Yes	Yes	Lens case	every 6 months	Yes	Always	Saline	Empty, rinse with saline, drying face up	Always	Always	Always	Rarely	Rarely	Rarely	Rarely	Always	Rarely	Rarely	Rarely	Occasionally
19	Female	Student	Undergraduate	Yes	Myopia	5≤	Soft spherical	Eye care practitioner	Eye care practitioner	72	4-6 months	1-5 hours	Yearly	Yearly	No	Rarely	Unknown	Unknown	Multipurpose solution	Eye care practitioner	Yes	Yes	Lens case	> 6 months	Yes	Always	multipurpose solution	Empty, rinse with multipurpose solution, drying face up	Always	Always	Always	Rarely	Rarely	Rarely	Occasionally	Always	Rarely	Rarely	Frequently	Frequently
19	Female	Student	Undergraduate	No	Myopia	5≤	Soft spherical	Eye care practitioner	Eye care practitioner	72	4-6 months	>12 hours	Monthly	3-6 months	No	Rarely	Unknown	Allowed	Multipurpose solution	Eye care practitioner	Yes	No	Lens case	> 6 months	Yes	Rarely	multipurpose solution	Empty, rinse with multipurpose solution, drying face up	Rarely	Frequently	Always	Rarely	Rarely	Occasionally	Occasionally	Always	Rarely	Rarely	Rarely	Rarely
19	Female	Student	Undergraduate	Yes	Myopia	5≤	Soft spherical	Self-prescribed	Eye care practitioner	12	1 month	6-11 hours	Yearly	Yearly	No	Rarely	Not allowed	Allowed	Multipurpose solution	Was not prescribed	Not applicable	No	Lens case	> 6 months	Yes	Frequently	Tap water	Empty, rinse with water, drying face up	Always	Frequently	Always	Rarely	Rarely	Occasionally	Always	Always	Rarely	Occasionally	Always	Always
19	Male	Student	Undergraduate	No	Myopia	5≤	Soft spherical	Self-prescribed	Eye care practitioner	72	1 month	>12 hours	Yearly	Yearly	No	Rarely	Unknown	Allowed	Saline	Eye care practitioner	Yes	No	Lens case	Monthly	Yes	Occasionally	multipurpose solution	Empty, rinse with multipurpose solution, drying face up	Always	Frequently	Frequently	Rarely	Rarely	Always	Occasionally	Always	Rarely	Rarely	Rarely	Rarely
19	Female	Student	Undergraduate	No	Myopia	5≤	Rigid gas permeable	Eye care practitioner	Eye care practitioner	12	2-3 months	1-5 hours	3-6 months	3-6 months	Not mentioned	Rarely	Not mentioned	Not mentioned	Multipurpose solution	Eye care practitioner	Yes	Yes	Lens case	every 6 months	Yes	Always	Saline	Empty, rinse with saline, drying face up	Always	Always	Always	Rarely	Rarely	Rarely	Rarely	Always	Rarely	Rarely	Rarely	Occasionally
19	Female	Student	Undergraduate	Yes	Myopia	5≤	Soft spherical	Eye care practitioner	Eye care practitioner	72	4-6 months	1-5 hours	Yearly	Yearly	No	Rarely	Unknown	Unknown	Multipurpose solution	Eye care practitioner	Yes	Yes	Lens case	> 6 months	Yes	Always	multipurpose solution	Empty, rinse with multipurpose solution, drying face up	Always	Always	Always	Rarely	Rarely	Rarely	Occasionally	Always	Rarely	Rarely	Frequently	Frequently
19	Male	Student	Undergraduate	No	Myopia	5≤	Soft spherical	Eye care practitioner	Eye care practitioner	72	4-6 months	>12 hours	Monthly	3-6 months	No	Rarely	Unknown	Allowed	Multipurpose solution	Eye care practitioner	Yes	No	Lens case	> 6 months	Yes	Rarely	multipurpose solution	Empty, rinse with multipurpose solution, drying face up	Rarely	Frequently	Always	Rarely	Rarely	Occasionally	Occasionally	Always	Rarely	Rarely	Rarely	Rarely
19	Female	Student	Undergraduate	Yes	Myopia	5≤	Soft spherical	Self-prescribed	Eye care practitioner	12	1 month	6-11 hours	Yearly	Yearly	No	Rarely	Not allowed	Allowed	Multipurpose solution	Was not prescribed	Not applicable	No	Lens case	> 6 months	Yes	Frequently	Tap water	Empty, rinse with water, drying face up	Always	Frequently	Always	Rarely	Rarely	Occasionally	Always	Always	Rarely	Occasionally	Always	Always
19	Male	Student	Undergraduate	No	Myopia	5≤	Soft spherical	Self-prescribed	Eye care practitioner	72	1 month	>12 hours	Yearly	Yearly	No	Rarely	Unknown	Allowed	Saline	Eye care practitioner	Yes	No	Lens case	Monthly	Yes	Occasionally	multipurpose solution	Empty, rinse with multipurpose solution, drying face up	Always	Frequently	Frequently	Rarely	Rarely	Always	Occasionally	Always	Rarely	Rarely	Rarely	Rarely
19	Female	Student	Undergraduate	No	Myopia	5≤	Rigid gas permeable	Eye care practitioner	Eye care practitioner	12	2-3 months	1-5 hours	3-6 months	3-6 months	Not mentioned	Rarely	Not mentioned	Not mentioned	Multipurpose solution	Eye care practitioner	Yes	Yes	Lens case	every 6 months	Yes	Always	Saline	Empty, rinse with saline, drying face up	Always	Always	Always	Rarely	Rarely	Rarely	Rarely	Always	Rarely	Rarely	Rarely	Occasionally
20	Female	Celrical	Postgraduate	No	None	Plano	Soft cosmetic contact lens	Eye care practitioner	Eye care practitioner	12	> 1 year	>12 hours	Yearly	Yearly	No	Rarely	Not allowed	Not allowed	Multipurpose solution	Eye care practitioner	Yes	Yes	Lens case	every 6 months	Yes	Rarely	multipurpose solution	Empty, rinse with multipurpose solution, drying face up	Always	Always	Always	Rarely	Rarely	Rarely	Rarely	Frequently	Rarely	Rarely	Occasionally	Always
20	Female	Student	Undergraduate	No	Myopia	5≤	Soft spherical	Eye care practitioner	Eye care practitioner	12	2-3 months	6-11 hours	3-6 months	3-6 months	No	Rarely	Unknown	Allowed	Multipurpose solution	Eye care practitioner	Yes	Yes	Lens case	Monthly	Yes	Frequently	multipurpose solution	Empty, rinse with multipurpose solution, drying face up	Always	Always	Always	Rarely	Rarely	Always	Rarely	Always	Rarely	Rarely	Occasionally	Rarely
20	Male	Student	Undergraduate	No	Myopia	5≤	Soft spherical	Self-prescribed	Pharmacy	72	> 1 year	1-5 hours	Daily disposable	Daily disposable	No	Rarely	Not allowed	Not allowed	Multipurpose solution	Was not prescribed	Not applicable	Yes	Daily disposal	Not applicable	Not applicable	Not applicable	Not applicable	Not applicable	Always	Always	Not applicable	Not applicable	Rarely	Rarely	Not applicable	Not applicable	Rarely	Not applicable	Not applicable	Always
20	Female	Student	Undergraduate	No	Myopia	>5	Soft spherical	Eye care practitioner	Eye care practitioner	12	1 month	>12 hours	Monthly	Monthly	No	Rarely	Not allowed	Not allowed	Multipurpose solution	Was not prescribed	Not applicable	Yes	Lens case	every 6 months	Yes	Frequently	multipurpose solution	Empty, rinse with multipurpose solution, drying face up	Always	Always	Always	Rarely	Rarely	Rarely	Rarely	Always	Rarely	Rarely	Rarely	Always
20	Female	Skilled	Undergraduate	No	None	Plano	Soft cosmetic contact lens	Eye care practitioner	Eye care practitioner	12	6-12 months	>12 hours	Yearly	Yearly	No	Rarely	Not allowed	Not allowed	Multipurpose solution	Eye care practitioner	Yes	Yes	Lens case	every 6 months	Yes	Occasionally	Saline	Empty, rinse with saline, no drying	Frequently	Occasionally	Occasionally	Rarely	Rarely	Rarely	Rarely	Always	Rarely	Rarely	Rarely	Occasionally
20	Female	Student	Undergraduate	No	Myopia	5≤	Soft spherical	Eye care practitioner	Eye care practitioner	12	> 1 year	6-11 hours	Yearly	Yearly	No	Rarely	Not allowed	Not allowed	Multipurpose solution	Was not prescribed	Not applicable	Yes	Lens case	Monthly	Yes	Rarely	Tap water	Empty, rinse with water, drying face up	Always	Frequently	Always	Rarely	Rarely	Rarely	Rarely	Always	Rarely	Rarely	Frequently	Rarely
20	Female	Student	Undergraduate	Yes	Myopia	5≤	Soft spherical	Eye care practitioner	Pharmacy	72	1 month	1-5 hours	3-6 months	3-6 months	No	Rarely	Not allowed	Not allowed	Saline	Was not prescribed	Not applicable	Yes	Mostly lens case, sometimes other containers	> 6 months	Yes	Frequently	multipurpose solution	Empty, rinse with multipurpose solution, drying face up	Always	Always	Always	Rarely	Rarely	Rarely	Frequently	Always	Rarely	Rarely	Occasionally	Frequently
20	Female	Student	Undergraduate	No	Myopia	5≤	Soft spherical	Eye care practitioner	Eye care practitioner	12	6-12 months	6-11 hours	3-6 months	Yearly	No	Rarely	Unknown	Unknown	Multipurpose solution	Eye care practitioner	Yes	Yes	Lens case	every 6 months	Yes	Frequently	Saline	Empty, rinse with saline, drying face up	Always	Frequently	Always	Rarely	Rarely	Rarely	Occasionally	Always	Rarely	Rarely	Rarely	Frequently
20	Female	Student	Undergraduate	No	Myopia	5≤	Soft spherical	Eye care practitioner	Eye care practitioner	12	4-6 months	>12 hours	3-6 months	3-6 months	No	Rarely	Not allowed	Not allowed	Saline	Eye care practitioner	Yes	Yes	Lens case	every 6 months	Yes	Always	multipurpose solution	Empty, rinse with multipurpose solution, drying face down	Always	Always	Always	Rarely	Rarely	Rarely	Rarely	Always	Rarely	Rarely	Rarely	Always
20	Female	Celrical	Postgraduate	No	None	Plano	Soft cosmetic contact lens	Eye care practitioner	Eye care practitioner	12	> 1 year	>12 hours	Yearly	Yearly	No	Rarely	Not allowed	Not allowed	Multipurpose solution	Eye care practitioner	Yes	Yes	Lens case	every 6 months	Yes	Rarely	multipurpose solution	Empty, rinse with multipurpose solution, drying face up	Always	Always	Always	Rarely	Rarely	Rarely	Rarely	Frequently	Rarely	Rarely	Occasionally	Always
20	Male	Student	Undergraduate	No	Myopia	5≤	Soft spherical	Eye care practitioner	Eye care practitioner	12	2-3 months	6-11 hours	3-6 months	3-6 months	No	Rarely	Unknown	Allowed	Multipurpose solution	Eye care practitioner	Yes	Yes	Lens case	Monthly	Yes	Frequently	multipurpose solution	Empty, rinse with multipurpose solution, drying face up	Always	Always	Always	Rarely	Rarely	Always	Rarely	Always	Rarely	Rarely	Occasionally	Rarely
20	Female	Student	Undergraduate	No	Myopia	5≤	Soft spherical	Self-prescribed	Pharmacy	72	> 1 year	1-5 hours	Daily disposable	Daily disposable	No	Rarely	Not allowed	Not allowed	Multipurpose solution	Was not prescribed	Not applicable	Yes	Daily disposal	Not applicable	Not applicable	Not applicable	Not applicable	Not applicable	Always	Always	Not applicable	Not applicable	Rarely	Rarely	Not applicable	Not applicable	Rarely	Not applicable	Not applicable	Always
20	Female	Student	Undergraduate	No	Myopia	>5	Soft spherical	Eye care practitioner	Eye care practitioner	12	1 month	>12 hours	Monthly	Monthly	No	Rarely	Not allowed	Not allowed	Multipurpose solution	Was not prescribed	Not applicable	Yes	Lens case	every 6 months	Yes	Frequently	multipurpose solution	Empty, rinse with multipurpose solution, drying face up	Always	Always	Always	Rarely	Rarely	Rarely	Rarely	Always	Rarely	Rarely	Rarely	Always
20	Male	Skilled	Undergraduate	No	None	Plano	Soft cosmetic contact lens	Eye care practitioner	Eye care practitioner	12	6-12 months	>12 hours	Yearly	Yearly	No	Rarely	Not allowed	Not allowed	Multipurpose solution	Eye care practitioner	Yes	Yes	Lens case	every 6 months	Yes	Occasionally	Saline	Empty, rinse with saline, no drying	Frequently	Occasionally	Occasionally	Rarely	Rarely	Rarely	Rarely	Always	Rarely	Rarely	Rarely	Occasionally
20	Female	Student	Undergraduate	No	Myopia	5≤	Soft spherical	Eye care practitioner	Eye care practitioner	12	> 1 year	6-11 hours	Yearly	Yearly	No	Rarely	Not allowed	Not allowed	Multipurpose solution	Was not prescribed	Not applicable	Yes	Lens case	Monthly	Yes	Rarely	Tap water	Empty, rinse with water, drying face up	Always	Frequently	Always	Rarely	Rarely	Rarely	Rarely	Always	Rarely	Rarely	Frequently	Rarely
20	Female	Student	Undergraduate	Yes	Myopia	5≤	Soft spherical	Eye care practitioner	Pharmacy	72	1 month	1-5 hours	3-6 months	3-6 months	No	Rarely	Not allowed	Not allowed	Saline	Was not prescribed	Not applicable	Yes	Mostly lens case, sometimes other containers	> 6 months	Yes	Frequently	multipurpose solution	Empty, rinse with multipurpose solution, drying face up	Always	Always	Always	Rarely	Rarely	Rarely	Frequently	Always	Rarely	Rarely	Occasionally	Frequently
20	Female	Student	Undergraduate	No	Myopia	5≤	Soft spherical	Eye care practitioner	Eye care practitioner	12	6-12 months	6-11 hours	3-6 months	Yearly	No	Rarely	Unknown	Unknown	Multipurpose solution	Eye care practitioner	Yes	Yes	Lens case	every 6 months	Yes	Frequently	Saline	Empty, rinse with saline, drying face up	Always	Frequently	Always	Rarely	Rarely	Rarely	Occasionally	Always	Rarely	Rarely	Rarely	Frequently
20	Female	Student	Undergraduate	No	Myopia	5≤	Soft spherical	Eye care practitioner	Eye care practitioner	12	4-6 months	>12 hours	3-6 months	3-6 months	No	Rarely	Not allowed	Not allowed	Saline	Eye care practitioner	Yes	Yes	Lens case	every 6 months	Yes	Always	multipurpose solution	Empty, rinse with multipurpose solution, drying face down	Always	Always	Always	Rarely	Rarely	Rarely	Rarely	Always	Rarely	Rarely	Rarely	Always
20	Female	Celrical	Postgraduate	No	None	Plano	Soft cosmetic contact lens	Eye care practitioner	Eye care practitioner	12	> 1 year	>12 hours	Yearly	Yearly	No	Rarely	Not allowed	Not allowed	Multipurpose solution	Eye care practitioner	Yes	Yes	Lens case	every 6 months	Yes	Rarely	multipurpose solution	Empty, rinse with multipurpose solution, drying face up	Always	Always	Always	Rarely	Rarely	Rarely	Rarely	Frequently	Rarely	Rarely	Occasionally	Always
20	Female	Student	Undergraduate	No	Myopia	5≤	Soft spherical	Eye care practitioner	Eye care practitioner	12	2-3 months	6-11 hours	3-6 months	3-6 months	No	Rarely	Unknown	Allowed	Multipurpose solution	Eye care practitioner	Yes	Yes	Lens case	Monthly	Yes	Frequently	multipurpose solution	Empty, rinse with multipurpose solution, drying face up	Always	Always	Always	Rarely	Rarely	Always	Rarely	Always	Rarely	Rarely	Occasionally	Rarely
20	Female	Student	Undergraduate	No	Myopia	5≤	Soft spherical	Self-prescribed	Pharmacy	72	> 1 year	1-5 hours	Daily disposable	Daily disposable	No	Rarely	Not allowed	Not allowed	Multipurpose solution	Was not prescribed	Not applicable	Yes	Daily disposal	Not applicable	Not applicable	Not applicable	Not applicable	Not applicable	Always	Always	Not applicable	Not applicable	Rarely	Rarely	Not applicable	Not applicable	Rarely	Not applicable	Not applicable	Always
20	Female	Student	Undergraduate	No	Myopia	>5	Soft spherical	Eye care practitioner	Eye care practitioner	12	1 month	>12 hours	Monthly	Monthly	No	Rarely	Not allowed	Not allowed	Multipurpose solution	Was not prescribed	Not applicable	Yes	Lens case	every 6 months	Yes	Frequently	multipurpose solution	Empty, rinse with multipurpose solution, drying face up	Always	Always	Always	Rarely	Rarely	Rarely	Rarely	Always	Rarely	Rarely	Rarely	Always
20	Female	Skilled	Undergraduate	No	None	Plano	Soft cosmetic contact lens	Eye care practitioner	Eye care practitioner	12	6-12 months	>12 hours	Yearly	Yearly	No	Rarely	Not allowed	Not allowed	Multipurpose solution	Eye care practitioner	Yes	Yes	Lens case	every 6 months	Yes	Occasionally	Saline	Empty, rinse with saline, no drying	Frequently	Occasionally	Occasionally	Rarely	Rarely	Rarely	Rarely	Always	Rarely	Rarely	Rarely	Occasionally
20	Female	Student	Undergraduate	No	Myopia	5≤	Soft spherical	Eye care practitioner	Eye care practitioner	12	> 1 year	6-11 hours	Yearly	Yearly	No	Rarely	Not allowed	Not allowed	Multipurpose solution	Was not prescribed	Not applicable	Yes	Lens case	Monthly	Yes	Rarely	Tap water	Empty, rinse with water, drying face up	Always	Frequently	Always	Rarely	Rarely	Rarely	Rarely	Always	Rarely	Rarely	Frequently	Rarely
20	Female	Student	Undergraduate	Yes	Myopia	5≤	Soft spherical	Eye care practitioner	Pharmacy	72	1 month	1-5 hours	3-6 months	3-6 months	No	Rarely	Not allowed	Not allowed	Saline	Was not prescribed	Not applicable	Yes	Mostly lens case, sometimes other containers	> 6 months	Yes	Frequently	multipurpose solution	Empty, rinse with multipurpose solution, drying face up	Always	Always	Always	Rarely	Rarely	Rarely	Frequently	Always	Rarely	Rarely	Occasionally	Frequently
20	Female	Student	Undergraduate	No	Myopia	5≤	Soft spherical	Eye care practitioner	Eye care practitioner	12	6-12 months	6-11 hours	3-6 months	Yearly	No	Rarely	Unknown	Unknown	Multipurpose solution	Eye care practitioner	Yes	Yes	Lens case	every 6 months	Yes	Frequently	Saline	Empty, rinse with saline, drying face up	Always	Frequently	Always	Rarely	Rarely	Rarely	Occasionally	Always	Rarely	Rarely	Rarely	Frequently
20	Female	Student	Undergraduate	No	Myopia	5≤	Soft spherical	Eye care practitioner	Eye care practitioner	12	4-6 months	>12 hours	3-6 months	3-6 months	No	Rarely	Not allowed	Not allowed	Saline	Eye care practitioner	Yes	Yes	Lens case	every 6 months	Yes	Always	multipurpose solution	Empty, rinse with multipurpose solution, drying face down	Always	Always	Always	Rarely	Rarely	Rarely	Rarely	Always	Rarely	Rarely	Rarely	Always
21	Female	Student	Undergraduate	Yes	Myopia	5≤	Soft spherical	Self-prescribed	Eye care practitioner	12	> 1 year	1-5 hours	Yearly	Yearly	No	Rarely	Not allowed	Allowed	Multipurpose solution	Eye care practitioner	Yes	Yes	Lens case	Monthly	Yes	Rarely	Tap water	Empty, rinse with water, no drying	Always	Always	Occasionally	Occasionally	Occasionally	Occasionally	Occasionally	Frequently	Rarely	Rarely	Frequently	Frequently
21	Female	Student	Undergraduate	Yes	Myopia	5≤	Soft spherical	Eye care practitioner	Eye care practitioner	36	> 1 year	1-5 hours	Yearly	Yearly	No	Rarely	Not allowed	Not allowed	Do not use solution	Eye care practitioner	Yes	No	Lens case	> 6 months	Yes	Rarely	Tap water	Empty, rinse with water, no drying	Frequently	Occasionally	Frequently	Occasionally	Rarely	Rarely	Always	Rarely	Rarely	Rarely	Rarely	Rarely
21	Female	Student	Undergraduate	No	Myopia	5≤	Soft spherical	Eye care practitioner	Eye care practitioner	72	4-6 months	>12 hours	Yearly	Yearly	No	Occasionally	Not allowed	Not allowed	Multipurpose solution	Eye care practitioner	Yes	Yes	Lens case	Monthly	Yes	Frequently	multipurpose solution	Empty, rinse with multipurpose solution, drying face up	Always	Always	Always	Rarely	Rarely	Rarely	Rarely	Always	Rarely	Rarely	Occasionally	Always
21	Female	Student	Undergraduate	Yes	Myopia	5≤	Soft spherical	Eye care practitioner	Eye care practitioner	12	4-6 months	6-11 hours	Yearly	Yearly	No	Rarely	Not allowed	Not allowed	Multipurpose solution	Was not prescribed	Not applicable	Yes	Lens case	> 6 months	Yes	Rarely	Tap water	Empty, rinse with water, drying face up	Occasionally	Occasionally	Always	Rarely	Rarely	Rarely	Rarely	Always	Rarely	Rarely	Frequently	Occasionally
21	Male	Student	Undergraduate	No	Keratoconus	>5	Rigid gas permeable	Eye care practitioner	Pharmacy	48	> 1 year	>12 hours	Yearly	Yearly	No	Rarely	Unknown	Allowed	Multipurpose solution	Eye care practitioner	Yes	Yes	Lens case	> 6 months	Yes	Frequently	multipurpose solution	Empty, rinse with multipurpose solution, no drying	Always	Frequently	Always	Rarely	Rarely	Always	Occasionally	Always	Rarely	Rarely	Rarely	Frequently
21	Female	Unemployed	Undergraduate	No	Hyperopia	5≤	Soft spherical	Eye care practitioner	Eye care practitioner	72	2-3 months	6-11 hours	3-6 months	3-6 months	No	Rarely	Not allowed	Not allowed	Multipurpose solution	Eye care practitioner	Yes	Yes	Lens case	Monthly	Yes	Frequently	multipurpose solution	Empty, rinse with multipurpose solution, drying face up	Always	Always	Always	Rarely	Rarely	Rarely	Rarely	Always	Rarely	Rarely	Occasionally	Frequently
21	Female	Student	Undergraduate	Yes	Myopia	5≤	Soft spherical	Eye care practitioner	Eye care practitioner	60	4-6 months	6-11 hours	Monthly	Monthly	Not mentioned	Rarely	Unknown	Not mentioned	Multipurpose solution	Eye care practitioner	No	Yes	Lens case	> 6 months	Yes	Rarely	multipurpose solution	Empty, rinse with multipurpose solution, drying face up	Always	Always	Always	Rarely	Rarely	Rarely	Rarely	Always	Rarely	Rarely	Frequently	Rarely
21	Female	Student	Undergraduate	No	None	Plano	Soft cosmetic contact lens	Eye care practitioner	Eye care practitioner	12	4-6 months	6-11 hours	Yearly	Yearly	No	Rarely	Not allowed	Not mentioned	Multipurpose solution	Eye care practitioner	Yes	No	Lens case	> 6 months	Yes	Occasionally	multipurpose solution	Empty, rinse with multipurpose solution, drying face up	Always	Always	Always	Rarely	Rarely	Rarely	Frequently	Frequently	Rarely	Rarely	Rarely	Rarely
21	Female	Unemployed	Undergraduate	No	Myopia	5≤	Soft spherical	Self-prescribed	Eye care practitioner	12	4-6 months	1-5 hours	3-6 months	Yearly	No	Rarely	Not allowed	Not allowed	Multipurpose solution	Eye care practitioner	Yes	Yes	Lens case	> 6 months	Yes	Always	Saline	Empty, rinse with saline, no drying	Always	Always	Always	Rarely	Rarely	Rarely	Rarely	Always	Rarely	Rarely	Rarely	Occasionally
21	Female	Student	Undergraduate	Yes	Myopia	5≤	Soft spherical	Self-prescribed	Eye care practitioner	12	4-6 months	6-11 hours	3-6 months	3-6 months	Not mentioned	Rarely	Not mentioned	Not mentioned	Multipurpose solution	Was not prescribed	Not applicable	Yes	Lens case	> 6 months	Yes	Frequently	multipurpose solution	Empty, rinse with multipurpose solution, drying face up	Always	Frequently	Always	Rarely	Rarely	Rarely	Rarely	Always	Rarely	Rarely	Rarely	Occasionally
21	Female	Unemployed	Undergraduate	No	Myopia	5≤	Soft spherical	Eye care practitioner	Eye care practitioner	84	2-3 months	1-5 hours	Yearly	Yearly	No	Rarely	Not mentioned	Not allowed	Multipurpose solution	Eye care practitioner	No	No	Lens case	Monthly	Yes	Rarely	Tap water	Empty, rinse with water, drying face up	Always	Always	Always	Rarely	Rarely	Rarely	Occasionally	Always	Rarely	Rarely	Rarely	Always
21	Female	Student	Undergraduate	No	None	Plano	Soft cosmetic contact lens	Self-prescribed	Eye care practitioner	24	> 1 year	>12 hours	Yearly	Yearly	No	Rarely	Not mentioned	Not allowed	Multipurpose solution	Was not prescribed	Not applicable	No	Lens case	Monthly	Yes	Occasionally	Tap water	Empty, rinse with water, drying face up	Always	Occasionally	Always	Rarely	Rarely	Rarely	Rarely	Always	Rarely	Rarely	Always	Rarely
21	Female	Student	Undergraduate	No	Myopia	5≤	Soft spherical	Eye care practitioner	Eye care practitioner	12	4-6 months	1-5 hours	3-6 months	3-6 months	No	Rarely	Not allowed	Not allowed	Multipurpose solution	Was not prescribed	Not applicable	Yes	Lens case	Monthly	Yes	Occasionally	multipurpose solution	Empty, rinse with multipurpose solution, drying face up	Always	Always	Always	Rarely	Rarely	Rarely	Rarely	Always	Rarely	Rarely	Rarely	Always
21	Female	Student	Undergraduate	No	Myopia	5≤	Soft spherical	Eye care practitioner	Eye care practitioner	12	4-6 months	6-11 hours	3-6 months	Yearly	No	Rarely	Not mentioned	Allowed	Saline	Was not prescribed	Not applicable	No	Lens case	> 6 months	Yes	Rarely	Tap water	Empty, rinse with water, no drying	Occasionally	Rarely	Occasionally	Occasionally	Always	Always	Always	Occasionally	Rarely	Rarely	Rarely	Rarely
21	Female	Student	Undergraduate	No	Myopia	5≤	Soft spherical	Eye care practitioner	Eye care practitioner	12	> 1 year	6-11 hours	Monthly	Monthly	No	Rarely	Unknown	Unknown	Multipurpose solution	Eye care practitioner	Yes	Yes	Mostly lens case, sometimes other containers	every 6 months	Yes	Frequently	multipurpose solution	Empty, rinse with multipurpose solution, drying face up	Frequently	Occasionally	Frequently	Rarely	Rarely	Rarely	Occasionally	Always	Rarely	Rarely	Rarely	Occasionally
21	Female	Student	Undergraduate	Yes	Myopia	5≤	Soft spherical	Eye care practitioner	Eye care practitioner	12	6-12 months	6-11 hours	3-6 months	3-6 months	No	Rarely	Unknown	Unknown	Multipurpose solution	Eye care practitioner	Yes	Yes	Lens case	> 6 months	Yes	Frequently	Tap water	Empty, rinse with water, drying face up	Always	Always	Always	Rarely	Rarely	Rarely	Rarely	Always	Rarely	Rarely	Rarely	Frequently
21	Female	Student	Undergraduate	No	None	Plano	Soft cosmetic contact lens	Family and friends recommendation	Eye care practitioner	60	1 month	6-11 hours	Yearly	Yearly	Not mentioned	Rarely	Not allowed	Allowed	Multipurpose solution	Was not prescribed	Not applicable	Yes	Lens case	Monthly	Yes	Frequently	multipurpose solution	Empty, rinse with multipurpose solution, drying face up	Always	Always	Always	Rarely	Rarely	Always	Frequently	Always	Rarely	Rarely	Always	Rarely
21	Female	Student	Undergraduate	No	Myopia	5≤	Soft spherical	Eye care practitioner	Eye care practitioner	72	4-6 months	>12 hours	Yearly	Yearly	No	Occasionally	Not allowed	Not allowed	Multipurpose solution	Eye care practitioner	Yes	Yes	Lens case	Monthly	Yes	Frequently	multipurpose solution	Empty, rinse with multipurpose solution, drying face up	Always	Always	Always	Rarely	Rarely	Rarely	Rarely	Always	Rarely	Rarely	Occasionally	Always
21	Female	Student	Undergraduate	No	Myopia	5≤	Soft spherical	Eye care practitioner	Eye care practitioner	12	4-6 months	6-11 hours	Yearly	Yearly	No	Rarely	Not mentioned	Not mentioned	Multipurpose solution	Was not prescribed	Not applicable	Yes	Lens case	every 6 months	Yes	Frequently	Saline	Empty, rinse with saline, no drying	Always	Always	Always	Rarely	Rarely	Rarely	Occasionally	Always	Rarely	Rarely	Rarely	Rarely
21	Female	Student	Undergraduate	Yes	Myopia	5≤	Soft spherical	Self-prescribed	Eye care practitioner	12	> 1 year	1-5 hours	Yearly	Yearly	No	Rarely	Not allowed	Allowed	Multipurpose solution	Eye care practitioner	Yes	Yes	Lens case	Monthly	Yes	Rarely	Tap water	Empty, rinse with water, no drying	Always	Always	Occasionally	Occasionally	Occasionally	Occasionally	Occasionally	Frequently	Rarely	Rarely	Frequently	Frequently
21	Female	Student	Undergraduate	Yes	Myopia	5≤	Soft spherical	Eye care practitioner	Eye care practitioner	24	> 1 year	1-5 hours	Yearly	Yearly	No	Rarely	Not allowed	Not allowed	Do not use solution	Eye care practitioner	Yes	No	Lens case	> 6 months	Yes	Rarely	Tap water	Empty, rinse with water, no drying	Frequently	Occasionally	Frequently	Occasionally	Rarely	Rarely	Always	Rarely	Rarely	Rarely	Rarely	Rarely
21	Female	Student	Undergraduate	No	Myopia	5≤	Soft spherical	Eye care practitioner	Eye care practitioner	72	4-6 months	>12 hours	Yearly	Yearly	No	Occasionally	Not allowed	Not allowed	Multipurpose solution	Eye care practitioner	Yes	Yes	Lens case	Monthly	Yes	Frequently	multipurpose solution	Empty, rinse with multipurpose solution, drying face up	Always	Always	Always	Rarely	Rarely	Rarely	Rarely	Always	Rarely	Rarely	Occasionally	Always
21	Female	Student	Undergraduate	Yes	Myopia	5≤	Soft spherical	Eye care practitioner	Eye care practitioner	12	4-6 months	6-11 hours	Yearly	Yearly	No	Rarely	Not allowed	Not allowed	Multipurpose solution	Was not prescribed	Not applicable	Yes	Lens case	> 6 months	Yes	Rarely	Tap water	Empty, rinse with water, drying face up	Occasionally	Occasionally	Always	Rarely	Rarely	Rarely	Rarely	Always	Rarely	Rarely	Frequently	Occasionally
21	Male	Student	Undergraduate	No	Keratoconus	>5	Rigid gas permeable	Eye care practitioner	Pharmacy	72	> 1 year	>12 hours	Yearly	Yearly	No	Rarely	Unknown	Allowed	Multipurpose solution	Eye care practitioner	Yes	Yes	Lens case	> 6 months	Yes	Frequently	multipurpose solution	Empty, rinse with multipurpose solution, no drying	Always	Frequently	Always	Rarely	Rarely	Always	Occasionally	Always	Rarely	Rarely	Rarely	Frequently
21	Female	Unemployed	Undergraduate	No	Hyperopia	5≤	Soft spherical	Eye care practitioner	Eye care practitioner	72	2-3 months	6-11 hours	3-6 months	3-6 months	No	Rarely	Not allowed	Not allowed	Multipurpose solution	Eye care practitioner	Yes	Yes	Lens case	Monthly	Yes	Frequently	multipurpose solution	Empty, rinse with multipurpose solution, drying face up	Always	Always	Always	Rarely	Rarely	Rarely	Rarely	Always	Rarely	Rarely	Occasionally	Frequently
21	Female	Student	Undergraduate	Yes	Myopia	5≤	Soft spherical	Eye care practitioner	Eye care practitioner	60	4-6 months	6-11 hours	Monthly	Monthly	Not mentioned	Rarely	Unknown	Not mentioned	Multipurpose solution	Eye care practitioner	No	Yes	Lens case	> 6 months	Yes	Rarely	multipurpose solution	Empty, rinse with multipurpose solution, drying face up	Always	Always	Always	Rarely	Rarely	Rarely	Rarely	Always	Rarely	Rarely	Frequently	Rarely
21	Female	Student	Undergraduate	No	None	Plano	Soft cosmetic contact lens	Eye care practitioner	Eye care practitioner	12	4-6 months	6-11 hours	Yearly	Yearly	No	Rarely	Not allowed	Not mentioned	Multipurpose solution	Eye care practitioner	Yes	No	Lens case	> 6 months	Yes	Occasionally	multipurpose solution	Empty, rinse with multipurpose solution, drying face up	Always	Always	Always	Rarely	Rarely	Rarely	Frequently	Frequently	Rarely	Rarely	Rarely	Rarely
21	Female	Unemployed	Undergraduate	No	Myopia	5≤	Soft spherical	Self-prescribed	Eye care practitioner	12	4-6 months	1-5 hours	3-6 months	Yearly	No	Rarely	Not allowed	Not allowed	Multipurpose solution	Eye care practitioner	Yes	Yes	Lens case	> 6 months	Yes	Always	Saline	Empty, rinse with saline, no drying	Always	Always	Always	Rarely	Rarely	Rarely	Rarely	Always	Rarely	Rarely	Rarely	Occasionally
21	Female	Student	Undergraduate	Yes	Myopia	5≤	Soft spherical	Self-prescribed	Eye care practitioner	12	4-6 months	6-11 hours	3-6 months	3-6 months	Not mentioned	Rarely	Not mentioned	Not mentioned	Multipurpose solution	Was not prescribed	Not applicable	Yes	Lens case	> 6 months	Yes	Frequently	multipurpose solution	Empty, rinse with multipurpose solution, drying face up	Always	Frequently	Always	Rarely	Rarely	Rarely	Rarely	Always	Rarely	Rarely	Rarely	Occasionally
21	Female	Unemployed	Undergraduate	No	Myopia	5≤	Soft spherical	Eye care practitioner	Eye care practitioner	84	2-3 months	1-5 hours	Yearly	Yearly	No	Rarely	Not mentioned	Not allowed	Multipurpose solution	Eye care practitioner	No	No	Lens case	Monthly	Yes	Rarely	Tap water	Empty, rinse with water, drying face up	Always	Always	Always	Rarely	Rarely	Rarely	Occasionally	Always	Rarely	Rarely	Rarely	Always
21	Female	Student	Undergraduate	No	None	Plano	Soft cosmetic contact lens	Self-prescribed	Eye care practitioner	24	> 1 year	>12 hours	Yearly	Yearly	No	Rarely	Not mentioned	Not allowed	Multipurpose solution	Was not prescribed	Not applicable	No	Lens case	Monthly	Yes	Occasionally	Tap water	Empty, rinse with water, drying face up	Always	Occasionally	Always	Rarely	Rarely	Rarely	Rarely	Always	Rarely	Rarely	Always	Rarely
21	Female	Student	Undergraduate	No	Myopia	5≤	Soft spherical	Eye care practitioner	Eye care practitioner	12	4-6 months	1-5 hours	3-6 months	3-6 months	No	Rarely	Not allowed	Not allowed	Multipurpose solution	Was not prescribed	Not applicable	Yes	Lens case	Monthly	Yes	Occasionally	multipurpose solution	Empty, rinse with multipurpose solution, drying face up	Always	Always	Always	Rarely	Rarely	Rarely	Rarely	Always	Rarely	Rarely	Rarely	Always
21	Female	Student	Undergraduate	No	Myopia	5≤	Soft spherical	Eye care practitioner	Eye care practitioner	12	4-6 months	6-11 hours	3-6 months	Yearly	No	Rarely	Not mentioned	Allowed	Saline	Was not prescribed	Not applicable	No	Lens case	> 6 months	Yes	Rarely	Tap water	Empty, rinse with water, no drying	Occasionally	Rarely	Occasionally	Occasionally	Always	Always	Always	Occasionally	Rarely	Rarely	Rarely	Rarely
21	Female	Student	Undergraduate	No	Myopia	5≤	Soft spherical	Eye care practitioner	Eye care practitioner	12	> 1 year	6-11 hours	Monthly	Monthly	No	Rarely	Unknown	Unknown	Multipurpose solution	Eye care practitioner	Yes	Yes	Mostly lens case, sometimes other containers	every 6 months	Yes	Frequently	multipurpose solution	Empty, rinse with multipurpose solution, drying face up	Frequently	Occasionally	Frequently	Rarely	Rarely	Rarely	Occasionally	Always	Rarely	Rarely	Rarely	Occasionally
21	Female	Student	Undergraduate	Yes	Myopia	5≤	Soft spherical	Eye care practitioner	Eye care practitioner	12	6-12 months	6-11 hours	3-6 months	3-6 months	No	Rarely	Unknown	Unknown	Multipurpose solution	Eye care practitioner	Yes	Yes	Lens case	> 6 months	Yes	Frequently	Tap water	Empty, rinse with water, drying face up	Always	Always	Always	Rarely	Rarely	Rarely	Rarely	Always	Rarely	Rarely	Rarely	Frequently
21	Female	Student	Undergraduate	No	None	Plano	Soft cosmetic contact lens	Family and friends recommendation	Eye care practitioner	60	1 month	6-11 hours	Yearly	Yearly	Not mentioned	Rarely	Not allowed	Allowed	Multipurpose solution	Was not prescribed	Not applicable	Yes	Lens case	Monthly	Yes	Frequently	multipurpose solution	Empty, rinse with multipurpose solution, drying face up	Always	Always	Always	Rarely	Rarely	Always	Frequently	Always	Rarely	Rarely	Always	Rarely
21	Female	Student	Undergraduate	No	Myopia	5≤	Soft spherical	Eye care practitioner	Eye care practitioner	72	4-6 months	>12 hours	Yearly	Yearly	No	Occasionally	Not allowed	Not allowed	Multipurpose solution	Eye care practitioner	Yes	Yes	Lens case	Monthly	Yes	Frequently	multipurpose solution	Empty, rinse with multipurpose solution, drying face up	Always	Always	Always	Rarely	Rarely	Rarely	Rarely	Always	Rarely	Rarely	Occasionally	Always
21	Female	Student	Undergraduate	No	Myopia	5≤	Soft spherical	Eye care practitioner	Eye care practitioner	12	4-6 months	6-11 hours	Yearly	Yearly	No	Rarely	Not mentioned	Not mentioned	Multipurpose solution	Was not prescribed	Not applicable	Yes	Lens case	every 6 months	Yes	Frequently	Saline	Empty, rinse with saline, no drying	Always	Always	Always	Rarely	Rarely	Rarely	Occasionally	Always	Rarely	Rarely	Rarely	Rarely
21	Female	Student	Undergraduate	Yes	Myopia	5≤	Soft spherical	Self-prescribed	Eye care practitioner	12	> 1 year	1-5 hours	Yearly	Yearly	No	Rarely	Not allowed	Allowed	Multipurpose solution	Eye care practitioner	Yes	Yes	Lens case	Monthly	Yes	Rarely	Tap water	Empty, rinse with water, no drying	Always	Always	Occasionally	Occasionally	Occasionally	Occasionally	Occasionally	Frequently	Rarely	Rarely	Frequently	Frequently
21	Female	Student	Undergraduate	Yes	Myopia	5≤	Soft spherical	Eye care practitioner	Eye care practitioner	24	> 1 year	1-5 hours	Yearly	Yearly	No	Rarely	Not allowed	Not allowed	Do not use solution	Eye care practitioner	Yes	No	Lens case	> 6 months	Yes	Rarely	Tap water	Empty, rinse with water, no drying	Frequently	Occasionally	Frequently	Occasionally	Rarely	Rarely	Always	Rarely	Rarely	Rarely	Rarely	Rarely
21	Female	Student	Undergraduate	No	Myopia	5≤	Soft spherical	Eye care practitioner	Eye care practitioner	72	4-6 months	>12 hours	Yearly	Yearly	No	Occasionally	Not allowed	Not allowed	Multipurpose solution	Eye care practitioner	Yes	Yes	Lens case	Monthly	Yes	Frequently	multipurpose solution	Empty, rinse with multipurpose solution, drying face up	Always	Always	Always	Rarely	Rarely	Rarely	Rarely	Always	Rarely	Rarely	Occasionally	Always
21	Female	Student	Undergraduate	Yes	Myopia	5≤	Soft spherical	Eye care practitioner	Eye care practitioner	12	4-6 months	6-11 hours	Yearly	Yearly	No	Rarely	Not allowed	Not allowed	Multipurpose solution	Was not prescribed	Not applicable	Yes	Lens case	> 6 months	Yes	Rarely	Tap water	Empty, rinse with water, drying face up	Occasionally	Occasionally	Always	Rarely	Rarely	Rarely	Rarely	Always	Rarely	Rarely	Frequently	Occasionally
21	Male	Student	Undergraduate	No	Keratoconus	>5	Rigid gas permeable	Eye care practitioner	Pharmacy	72	> 1 year	>12 hours	Yearly	Yearly	No	Rarely	Unknown	Allowed	Multipurpose solution	Eye care practitioner	Yes	Yes	Lens case	> 6 months	Yes	Frequently	multipurpose solution	Empty, rinse with multipurpose solution, no drying	Always	Frequently	Always	Rarely	Rarely	Always	Occasionally	Always	Rarely	Rarely	Rarely	Frequently
21	Female	Unemployed	Undergraduate	No	Hyperopia	5≤	Soft spherical	Eye care practitioner	Eye care practitioner	72	2-3 months	6-11 hours	3-6 months	3-6 months	No	Rarely	Not allowed	Not allowed	Multipurpose solution	Eye care practitioner	Yes	Yes	Lens case	Monthly	Yes	Frequently	multipurpose solution	Empty, rinse with multipurpose solution, drying face up	Always	Always	Always	Rarely	Rarely	Rarely	Rarely	Always	Rarely	Rarely	Occasionally	Frequently
21	Female	Student	Undergraduate	Yes	Myopia	5≤	Soft spherical	Eye care practitioner	Eye care practitioner	60	4-6 months	6-11 hours	Monthly	Monthly	Not mentioned	Rarely	Unknown	Not mentioned	Multipurpose solution	Eye care practitioner	No	Yes	Lens case	> 6 months	Yes	Rarely	multipurpose solution	Empty, rinse with multipurpose solution, drying face up	Always	Always	Always	Rarely	Rarely	Rarely	Rarely	Always	Rarely	Rarely	Frequently	Rarely
21	Female	Student	Undergraduate	No	None	Plano	Soft cosmetic contact lens	Eye care practitioner	Eye care practitioner	12	4-6 months	6-11 hours	Yearly	Yearly	No	Rarely	Not allowed	Not mentioned	Multipurpose solution	Eye care practitioner	Yes	No	Lens case	> 6 months	Yes	Occasionally	multipurpose solution	Empty, rinse with multipurpose solution, drying face up	Always	Always	Always	Rarely	Rarely	Rarely	Frequently	Frequently	Rarely	Rarely	Rarely	Rarely
21	Female	Unemployed	Undergraduate	No	Myopia	5≤	Soft spherical	Self-prescribed	Eye care practitioner	12	4-6 months	1-5 hours	3-6 months	Yearly	No	Rarely	Not allowed	Not allowed	Multipurpose solution	Eye care practitioner	Yes	Yes	Lens case	> 6 months	Yes	Always	Saline	Empty, rinse with saline, no drying	Always	Always	Always	Rarely	Rarely	Rarely	Rarely	Always	Rarely	Rarely	Rarely	Occasionally
21	Female	Student	Undergraduate	Yes	Myopia	5≤	Soft spherical	Self-prescribed	Eye care practitioner	12	4-6 months	6-11 hours	3-6 months	3-6 months	Not mentioned	Rarely	Not mentioned	Not mentioned	Multipurpose solution	Was not prescribed	Not applicable	Yes	Lens case	> 6 months	Yes	Frequently	multipurpose solution	Empty, rinse with multipurpose solution, drying face up	Always	Frequently	Always	Rarely	Rarely	Rarely	Rarely	Always	Rarely	Rarely	Rarely	Occasionally
21	Female	Unemployed	Undergraduate	No	Myopia	5≤	Soft spherical	Eye care practitioner	Eye care practitioner	84	2-3 months	1-5 hours	Yearly	Yearly	No	Rarely	Not mentioned	Not allowed	Multipurpose solution	Eye care practitioner	No	No	Lens case	Monthly	Yes	Rarely	Tap water	Empty, rinse with water, drying face up	Always	Always	Always	Rarely	Rarely	Rarely	Occasionally	Always	Rarely	Rarely	Rarely	Always
21	Female	Student	Undergraduate	No	None	Plano	Soft cosmetic contact lens	Self-prescribed	Eye care practitioner	24	> 1 year	>12 hours	Yearly	Yearly	No	Rarely	Not mentioned	Not allowed	Multipurpose solution	Was not prescribed	Not applicable	No	Lens case	Monthly	Yes	Occasionally	Tap water	Empty, rinse with water, drying face up	Always	Occasionally	Always	Rarely	Rarely	Rarely	Rarely	Always	Rarely	Rarely	Always	Rarely
21	Female	Student	Undergraduate	No	Myopia	5≤	Soft spherical	Eye care practitioner	Eye care practitioner	12	4-6 months	1-5 hours	3-6 months	3-6 months	No	Rarely	Not allowed	Not allowed	Multipurpose solution	Was not prescribed	Not applicable	Yes	Lens case	Monthly	Yes	Occasionally	multipurpose solution	Empty, rinse with multipurpose solution, drying face up	Always	Always	Always	Rarely	Rarely	Rarely	Rarely	Always	Rarely	Rarely	Rarely	Always
21	Female	Student	Undergraduate	No	Myopia	5≤	Soft spherical	Eye care practitioner	Eye care practitioner	12	4-6 months	6-11 hours	3-6 months	Yearly	No	Rarely	Not mentioned	Allowed	Saline	Was not prescribed	Not applicable	No	Lens case	> 6 months	Yes	Rarely	Tap water	Empty, rinse with water, no drying	Occasionally	Rarely	Occasionally	Occasionally	Always	Always	Always	Occasionally	Rarely	Rarely	Rarely	Rarely
21	Female	Student	Undergraduate	No	Myopia	5≤	Soft spherical	Eye care practitioner	Eye care practitioner	12	> 1 year	6-11 hours	Monthly	Monthly	No	Rarely	Unknown	Unknown	Multipurpose solution	Eye care practitioner	Yes	Yes	Mostly lens case, sometimes other containers	every 6 months	Yes	Frequently	multipurpose solution	Empty, rinse with multipurpose solution, drying face up	Frequently	Occasionally	Frequently	Rarely	Rarely	Rarely	Occasionally	Always	Rarely	Rarely	Rarely	Occasionally
21	Female	Student	Undergraduate	Yes	Myopia	5≤	Soft spherical	Eye care practitioner	Eye care practitioner	12	6-12 months	6-11 hours	3-6 months	3-6 months	No	Rarely	Unknown	Unknown	Multipurpose solution	Eye care practitioner	Yes	Yes	Lens case	> 6 months	Yes	Frequently	Tap water	Empty, rinse with water, drying face up	Always	Always	Always	Rarely	Rarely	Rarely	Rarely	Always	Rarely	Rarely	Rarely	Frequently
21	Female	Student	Undergraduate	No	None	Plano	Soft cosmetic contact lens	Family and friends recommendation	Eye care practitioner	60	1 month	6-11 hours	Yearly	Yearly	Not mentioned	Rarely	Not allowed	Allowed	Multipurpose solution	Was not prescribed	Not applicable	Yes	Lens case	Monthly	Yes	Frequently	multipurpose solution	Empty, rinse with multipurpose solution, drying face up	Always	Always	Always	Rarely	Rarely	Always	Frequently	Always	Rarely	Rarely	Always	Rarely
22	Female	Student	Undergraduate	Yes	Myopia	5≤	Soft spherical	Eye care practitioner	Eye care practitioner	12	6-12 months	1-5 hours	3-6 months	Yearly	Not mentioned	Rarely	Not mentioned	Unknown	Multipurpose solution	Was not prescribed	Not applicable	Yes	Lens case	> 6 months	Yes	Rarely	Saline	Empty, rinse with saline, no drying	Always	Always	Frequently	Rarely	Rarely	Occasionally	Occasionally	Always	Rarely	Occasionally	Frequently	Occasionally
22	Female	Student	Undergraduate	No	Myopia	5≤	Soft spherical	Self-prescribed	Eye care practitioner	12	1 month	6-11 hours	Yearly	Yearly	No	Rarely	Not mentioned	Not mentioned	Saline	Eye care practitioner	No	No	Lens case	Monthly	Yes	Frequently	Tap water	Empty, rinse with water, no drying	Always	Always	Always	Rarely	Rarely	Occasionally	Frequently	Frequently	Rarely	Rarely	Rarely	Rarely
22	Female	Professional	Undergraduate	Yes	Myopia	5≤	Soft spherical	Self-prescribed	Eye care practitioner	72	4-6 months	6-11 hours	3-6 months	3-6 months	No	Rarely	Not allowed	Allowed	Multipurpose solution	Was not prescribed	Not applicable	Yes	Lens case	> 6 months	Yes	Frequently	multipurpose solution	Empty, rinse with multipurpose solution, drying face down	Always	Occasionally	Always	Rarely	Rarely	Rarely	Rarely	Always	Rarely	Rarely	Rarely	Frequently
22	Female	Skilled	Undergraduate	No	Myopia	5≤	Soft spherical	Self-prescribed	Eye care practitioner	12	> 1 year	6-11 hours	Monthly	Yearly	Not mentioned	Rarely	Not allowed	Not allowed	Multipurpose solution	Eye care practitioner	Yes	Yes	Lens case	> 6 months	Yes	Rarely	Tap water	Empty, rinse with water, drying face up	Rarely	Rarely	Occasionally	Rarely	Rarely	Rarely	Frequently	Always	Rarely	Rarely	Frequently	Rarely
22	Female	Unemployed	Undergraduate	Yes	Myopia	5≤	Soft spherical	Eye care practitioner	Eye care practitioner	12	4-6 months	6-11 hours	Monthly	3-6 months	Not mentioned	Rarely	Not allowed	Not mentioned	Multipurpose solution	Eye care practitioner	Yes	No	Lens case	> 6 months	Yes	Rarely	Saline	Empty, rinse with saline, no drying	Always	Always	Always	Rarely	Rarely	Rarely	Occasionally	Always	Rarely	Rarely	Occasionally	Occasionally
22	Female	Student	Undergraduate	No	Myopia	5≤	Soft spherical	Self-prescribed	Eye care practitioner	72	6-12 months	1-5 hours	3-6 months	Yearly	No	Rarely	Not allowed	Allowed	Saline	Eye care practitioner	Yes	Yes	Lens case	> 6 months	Yes	Rarely	Tap water	Empty, rinse with water, drying face up	Frequently	Frequently	Always	Rarely	Rarely	Rarely	Frequently	Frequently	Rarely	Rarely	Occasionally	Rarely
22	Female	Skilled	High School	No	Myopia	5≤	Soft spherical	Eye care practitioner	Eye care practitioner	12	1 month	6-11 hours	Monthly	3-6 months	No	Rarely	Not allowed	Not mentioned	Do not use solution	Was not prescribed	Not applicable	No	Lens case	every 6 months	Yes	Frequently	Saline	Empty, rinse with saline, no drying	Always	Frequently	Always	Rarely	Rarely	Rarely	Occasionally	Frequently	Rarely	Rarely	Frequently	Rarely
22	Female	Student	Undergraduate	No	Myopia	5≤	Soft spherical	Eye care practitioner	Eye care practitioner	12	4-6 months	6-11 hours	Monthly	3-6 months	No	Rarely	Unknown	Allowed	Multipurpose solution	Eye care practitioner	Yes	Yes	Lens case	every 6 months	Yes	Occasionally	Tap water	Empty, rinse with water, drying face up	Always	Frequently	Always	Rarely	Rarely	Occasionally	Rarely	Always	Rarely	Rarely	Rarely	Occasionally
22	Female	Skilled	Undergraduate	No	Myopia	5≤	Soft spherical	Self-prescribed	Eye care practitioner	12	1 month	1-5 hours	Yearly	Yearly	Not mentioned	Rarely	Not mentioned	Unknown	Multipurpose solution	Eye care practitioner	Yes	No	Lens case	every 6 months	Yes	Rarely	multipurpose solution	Empty, rinse with multipurpose solution, no drying	Always	Always	Always	Rarely	Rarely	Occasionally	Rarely	Always	Rarely	Rarely	Occasionally	Always
22	Female	Student	Undergraduate	Yes	Myopia	5≤	Soft spherical	Self-prescribed	Eye care practitioner	12	2-3 months	1-5 hours	Monthly	Monthly	No	Rarely	Not allowed	Not allowed	Multipurpose solution	Eye care practitioner	Yes	Yes	Lens case	> 6 months	Yes	Occasionally	Saline	Empty, rinse with saline, no drying	Always	Always	Always	Rarely	Rarely	Rarely	Always	Always	Rarely	Rarely	Occasionally	Always
22	Female	Professional	Undergraduate	No	Myopia	5≤	Soft spherical	Self-prescribed	Eye care practitioner	12	> 1 year	6-11 hours	Monthly	3-6 months	No	Rarely	Not allowed	Not allowed	Multipurpose solution	Was not prescribed	Not applicable	Yes	Lens case	Monthly	Yes	Always	multipurpose solution	Empty, rinse with multipurpose solution, no drying	Always	Frequently	Always	Rarely	Rarely	Rarely	Occasionally	Always	Rarely	Rarely	Frequently	Occasionally
22	Female	Student	Undergraduate	No	Myopia	5≤	Soft spherical	Eye care practitioner	Eye care practitioner	12	> 1 year	>12 hours	Daily disposable	Monthly	No	Rarely	Not allowed	Not allowed	Multipurpose solution	Eye care practitioner	Yes	Yes	Lens case	every 6 months	Yes	Occasionally	Saline	Empty, rinse with saline, no drying	Always	Always	Always	Rarely	Rarely	Rarely	Always	Always	Rarely	Rarely	Rarely	Always
22	Female	Student	Undergraduate	Yes	Myopia	5≤	Soft spherical	Self-prescribed	Eye care practitioner	12	> 1 year	1-5 hours	Yearly	Yearly	No	Rarely	Unknown	Unknown	Multipurpose solution	Eye care practitioner	Yes	Yes	Lens case	> 6 months	Yes	Rarely	Tap water	Empty, rinse with water, no drying	Frequently	Frequently	Frequently	Rarely	Rarely	Rarely	Always	Occasionally	Rarely	Rarely	Always	Always
22	Female	Student	Undergraduate	No	Myopia	5≤	Soft spherical	Self-prescribed	Eye care practitioner	12	1 month	6-11 hours	Yearly	Yearly	No	Rarely	Not mentioned	Not mentioned	Saline	Eye care practitioner	No	No	Lens case	Monthly	Yes	Frequently	Tap water	Empty, rinse with water, no drying	Always	Always	Always	Rarely	Rarely	Occasionally	Frequently	Frequently	Rarely	Rarely	Rarely	Rarely
22	Female	Professional	Undergraduate	Yes	Myopia	5≤	Soft spherical	Self-prescribed	Eye care practitioner	72	4-6 months	6-11 hours	3-6 months	3-6 months	No	Rarely	Not allowed	Allowed	Multipurpose solution	Was not prescribed	Not applicable	Yes	Lens case	> 6 months	Yes	Frequently	multipurpose solution	Empty, rinse with multipurpose solution, drying face down	Always	Occasionally	Always	Rarely	Rarely	Rarely	Rarely	Always	Rarely	Rarely	Rarely	Frequently
22	Female	Skilled	Undergraduate	No	Myopia	5≤	Soft spherical	Self-prescribed	Eye care practitioner	12	> 1 year	6-11 hours	Monthly	Yearly	Not mentioned	Rarely	Not allowed	Not allowed	Multipurpose solution	Eye care practitioner	Yes	Yes	Lens case	> 6 months	Yes	Rarely	Tap water	Empty, rinse with water, drying face up	Rarely	Rarely	Occasionally	Rarely	Rarely	Rarely	Frequently	Always	Rarely	Rarely	Frequently	Rarely
22	Female	Unemployed	Undergraduate	Yes	Myopia	5≤	Soft spherical	Eye care practitioner	Eye care practitioner	12	4-6 months	6-11 hours	Monthly	3-6 months	Not mentioned	Rarely	Not allowed	Not mentioned	Multipurpose solution	Eye care practitioner	Yes	No	Lens case	> 6 months	Yes	Rarely	Saline	Empty, rinse with saline, no drying	Always	Always	Always	Rarely	Rarely	Rarely	Occasionally	Always	Rarely	Rarely	Occasionally	Occasionally
22	Female	Student	Undergraduate	No	Myopia	5≤	Soft spherical	Self-prescribed	Eye care practitioner	72	6-12 months	1-5 hours	3-6 months	Yearly	No	Rarely	Not allowed	Allowed	Saline	Eye care practitioner	Yes	Yes	Lens case	> 6 months	Yes	Rarely	Tap water	Empty, rinse with water, drying face up	Frequently	Frequently	Always	Rarely	Rarely	Rarely	Frequently	Frequently	Rarely	Rarely	Occasionally	Rarely
22	Female	Skilled	High School	No	Myopia	5≤	Soft spherical	Eye care practitioner	Eye care practitioner	12	1 month	6-11 hours	Monthly	3-6 months	No	Rarely	Not allowed	Not mentioned	Do not use solution	Was not prescribed	Not applicable	No	Lens case	every 6 months	Yes	Frequently	Saline	Empty, rinse with saline, no drying	Always	Frequently	Always	Rarely	Rarely	Rarely	Occasionally	Frequently	Rarely	Rarely	Frequently	Rarely
22	Female	Student	Undergraduate	No	Myopia	5≤	Soft spherical	Eye care practitioner	Eye care practitioner	12	4-6 months	6-11 hours	Monthly	3-6 months	No	Rarely	Unknown	Allowed	Multipurpose solution	Eye care practitioner	Yes	Yes	Lens case	every 6 months	Yes	Occasionally	Tap water	Empty, rinse with water, drying face up	Always	Frequently	Always	Rarely	Rarely	Occasionally	Rarely	Always	Rarely	Rarely	Rarely	Occasionally
22	Female	Skilled	Undergraduate	No	Myopia	5≤	Soft spherical	Self-prescribed	Eye care practitioner	12	1 month	1-5 hours	Yearly	Yearly	Not mentioned	Rarely	Not mentioned	Unknown	Multipurpose solution	Eye care practitioner	Yes	No	Lens case	every 6 months	Yes	Rarely	multipurpose solution	Empty, rinse with multipurpose solution, no drying	Always	Always	Always	Rarely	Rarely	Occasionally	Rarely	Always	Rarely	Rarely	Occasionally	Always
22	Female	Student	Undergraduate	Yes	Myopia	5≤	Soft spherical	Self-prescribed	Eye care practitioner	12	2-3 months	1-5 hours	Monthly	Monthly	No	Rarely	Not allowed	Not allowed	Multipurpose solution	Eye care practitioner	Yes	Yes	Lens case	> 6 months	Yes	Occasionally	Saline	Empty, rinse with saline, no drying	Always	Always	Always	Rarely	Rarely	Rarely	Always	Always	Rarely	Rarely	Occasionally	Always
22	Female	Professional	Undergraduate	No	Myopia	5≤	Soft spherical	Self-prescribed	Eye care practitioner	12	> 1 year	6-11 hours	Monthly	3-6 months	No	Rarely	Not allowed	Not allowed	Multipurpose solution	Was not prescribed	Not applicable	Yes	Lens case	Monthly	Yes	Always	multipurpose solution	Empty, rinse with multipurpose solution, no drying	Always	Frequently	Always	Rarely	Rarely	Rarely	Occasionally	Always	Rarely	Rarely	Frequently	Occasionally
22	Female	Student	Undergraduate	No	Myopia	5≤	Soft spherical	Eye care practitioner	Eye care practitioner	12	> 1 year	>12 hours	Daily disposable	Monthly	No	Rarely	Not allowed	Not allowed	Multipurpose solution	Eye care practitioner	Yes	Yes	Lens case	every 6 months	Yes	Occasionally	Saline	Empty, rinse with saline, no drying	Always	Always	Always	Rarely	Rarely	Rarely	Always	Always	Rarely	Rarely	Rarely	Always
22	Female	Student	Undergraduate	Yes	Myopia	5≤	Soft spherical	Self-prescribed	Eye care practitioner	12	> 1 year	1-5 hours	Yearly	Yearly	No	Rarely	Unknown	Unknown	Multipurpose solution	Eye care practitioner	Yes	Yes	Lens case	> 6 months	Yes	Rarely	Tap water	Empty, rinse with water, no drying	Frequently	Frequently	Frequently	Rarely	Rarely	Rarely	Always	Occasionally	Rarely	Rarely	Always	Always
22	Female	Student	Undergraduate	Yes	Myopia	5≤	Soft spherical	Eye care practitioner	Eye care practitioner	12	6-12 months	1-5 hours	3-6 months	Yearly	Not mentioned	Rarely	Not mentioned	Unknown	Multipurpose solution	Was not prescribed	Not applicable	Yes	Lens case	> 6 months	Yes	Rarely	Saline	Empty, rinse with saline, no drying	Always	Always	Frequently	Rarely	Rarely	Occasionally	Occasionally	Always	Rarely	Occasionally	Frequently	Occasionally
22	Female	Student	Undergraduate	No	Myopia	5≤	Soft spherical	Self-prescribed	Eye care practitioner	12	1 month	6-11 hours	Yearly	Yearly	No	Rarely	Not mentioned	Not mentioned	Saline	Eye care practitioner	No	No	Lens case	Monthly	Yes	Frequently	Tap water	Empty, rinse with water, no drying	Always	Always	Always	Rarely	Rarely	Occasionally	Frequently	Frequently	Rarely	Rarely	Rarely	Rarely
22	Female	Professional	Undergraduate	Yes	Myopia	5≤	Soft spherical	Self-prescribed	Eye care practitioner	72	4-6 months	6-11 hours	3-6 months	3-6 months	No	Rarely	Not allowed	Allowed	Multipurpose solution	Was not prescribed	Not applicable	Yes	Lens case	> 6 months	Yes	Frequently	multipurpose solution	Empty, rinse with multipurpose solution, drying face down	Always	Occasionally	Always	Rarely	Rarely	Rarely	Rarely	Always	Rarely	Rarely	Rarely	Frequently
22	Female	Skilled	Undergraduate	No	Myopia	5≤	Soft spherical	Self-prescribed	Eye care practitioner	12	> 1 year	6-11 hours	Monthly	Yearly	Not mentioned	Rarely	Not allowed	Not allowed	Multipurpose solution	Eye care practitioner	Yes	Yes	Lens case	> 6 months	Yes	Rarely	Tap water	Empty, rinse with water, drying face up	Rarely	Rarely	Occasionally	Rarely	Rarely	Rarely	Frequently	Always	Rarely	Rarely	Frequently	Rarely
22	Female	Unemployed	Undergraduate	Yes	Myopia	5≤	Soft spherical	Eye care practitioner	Eye care practitioner	12	4-6 months	6-11 hours	Monthly	3-6 months	Not mentioned	Rarely	Not allowed	Not mentioned	Multipurpose solution	Eye care practitioner	Yes	No	Lens case	> 6 months	Yes	Rarely	Saline	Empty, rinse with saline, no drying	Always	Always	Always	Rarely	Rarely	Rarely	Occasionally	Always	Rarely	Rarely	Occasionally	Occasionally
22	Female	Student	Undergraduate	No	Myopia	5≤	Soft spherical	Self-prescribed	Eye care practitioner	72	6-12 months	1-5 hours	3-6 months	Yearly	No	Rarely	Not allowed	Allowed	Saline	Eye care practitioner	Yes	Yes	Lens case	> 6 months	Yes	Rarely	Tap water	Empty, rinse with water, drying face up	Frequently	Frequently	Always	Rarely	Rarely	Rarely	Frequently	Frequently	Rarely	Rarely	Occasionally	Rarely
22	Female	Skilled	High School	No	Myopia	5≤	Soft spherical	Eye care practitioner	Eye care practitioner	12	1 month	6-11 hours	Monthly	3-6 months	No	Rarely	Not allowed	Not mentioned	Do not use solution	Was not prescribed	Not applicable	No	Lens case	every 6 months	Yes	Frequently	Saline	Empty, rinse with saline, no drying	Always	Frequently	Always	Rarely	Rarely	Rarely	Occasionally	Frequently	Rarely	Rarely	Frequently	Rarely
22	Female	Student	Undergraduate	No	Myopia	5≤	Soft spherical	Eye care practitioner	Eye care practitioner	12	4-6 months	6-11 hours	Monthly	3-6 months	No	Rarely	Unknown	Allowed	Multipurpose solution	Eye care practitioner	Yes	Yes	Lens case	every 6 months	Yes	Occasionally	Tap water	Empty, rinse with water, drying face up	Always	Frequently	Always	Rarely	Rarely	Occasionally	Rarely	Always	Rarely	Rarely	Rarely	Occasionally
22	Female	Skilled	Undergraduate	No	Myopia	5≤	Soft spherical	Self-prescribed	Eye care practitioner	12	1 month	1-5 hours	Yearly	Yearly	Not mentioned	Rarely	Not mentioned	Unknown	Multipurpose solution	Eye care practitioner	Yes	No	Lens case	every 6 months	Yes	Rarely	multipurpose solution	Empty, rinse with multipurpose solution, no drying	Always	Always	Always	Rarely	Rarely	Occasionally	Rarely	Always	Rarely	Rarely	Occasionally	Always
22	Female	Student	Undergraduate	Yes	Myopia	5≤	Soft spherical	Self-prescribed	Eye care practitioner	12	2-3 months	1-5 hours	Monthly	Monthly	No	Rarely	Not allowed	Not allowed	Multipurpose solution	Eye care practitioner	Yes	Yes	Lens case	> 6 months	Yes	Occasionally	Saline	Empty, rinse with saline, no drying	Always	Always	Always	Rarely	Rarely	Rarely	Always	Always	Rarely	Rarely	Occasionally	Always
22	Female	Professional	Undergraduate	No	Myopia	5≤	Soft spherical	Self-prescribed	Eye care practitioner	12	> 1 year	6-11 hours	Monthly	3-6 months	No	Rarely	Not allowed	Not allowed	Multipurpose solution	Was not prescribed	Not applicable	Yes	Lens case	Monthly	Yes	Always	multipurpose solution	Empty, rinse with multipurpose solution, no drying	Always	Frequently	Always	Rarely	Rarely	Rarely	Occasionally	Always	Rarely	Rarely	Frequently	Occasionally
22	Female	Student	Undergraduate	No	Myopia	5≤	Soft spherical	Eye care practitioner	Eye care practitioner	12	> 1 year	>12 hours	Daily disposable	Monthly	No	Rarely	Not allowed	Not allowed	Multipurpose solution	Eye care practitioner	Yes	Yes	Lens case	every 6 months	Yes	Occasionally	Saline	Empty, rinse with saline, no drying	Always	Always	Always	Rarely	Rarely	Rarely	Always	Always	Rarely	Rarely	Rarely	Always
22	Female	Student	Undergraduate	Yes	Myopia	5≤	Soft spherical	Self-prescribed	Eye care practitioner	12	> 1 year	1-5 hours	Yearly	Yearly	No	Rarely	Unknown	Unknown	Multipurpose solution	Eye care practitioner	Yes	Yes	Lens case	> 6 months	Yes	Rarely	Tap water	Empty, rinse with water, no drying	Frequently	Frequently	Frequently	Rarely	Rarely	Rarely	Always	Occasionally	Rarely	Rarely	Always	Always
23	Female	Student	High School	No	None	Plano	Soft cosmetic contact lens	Eye care practitioner	Eye care practitioner	72	> 1 year	6-11 hours	Yearly	Yearly	Yes	Rarely	Not allowed	Not allowed	Multipurpose solution	Eye care practitioner	Yes	Yes	Lens case	Monthly	Yes	Always	Tap water	Empty, rinse with water, no drying	Always	Always	Always	Rarely	Rarely	Rarely	Frequently	Always	Rarely	Rarely	Rarely	Frequently
23	Female	Student	Undergraduate	Yes	Myopia	5≤	Soft spherical	Eye care practitioner	Eye care practitioner	72	2-3 months	1-5 hours	3-6 months	3-6 months	No	Rarely	Unknown	Unknown	Multipurpose solution	Eye care practitioner	Yes	Yes	Lens case	> 6 months	Yes	Rarely	Tap water	Empty, rinse with water, drying face up	Always	Always	Always	Rarely	Rarely	Rarely	Always	Always	Rarely	Rarely	Rarely	Always
23	Female	Student	Postgraduate	No	Hyperopia	5≤	Soft spherical	Eye care practitioner	Eye care practitioner	72	2-3 months	>12 hours	Monthly	Monthly	No	Rarely	Not allowed	Not allowed	Multipurpose solution	Eye care practitioner	Yes	Yes	Lens case	Monthly	Yes	Always	Tap water	Empty, rinse with water, drying face up	Always	Always	Always	Rarely	Rarely	Rarely	Rarely	Always	Rarely	Rarely	Rarely	Always
23	Female	Student	Postgraduate	Yes	None	Plano	Soft cosmetic contact lens	Self-prescribed	Eye care practitioner	12	> 1 year	6-11 hours	3-6 months	Yearly	No	Rarely	Not mentioned	Not mentioned	Do not use solution	Was not prescribed	Not applicable	No	Lens case	> 6 months	Yes	Rarely	Tap water	Empty, rinse with water, drying face up	Occasionally	Occasionally	Rarely	Occasionally	Rarely	Rarely	Rarely	Always	Occasionally	Rarely	Always	Rarely
23	Female	Professional	Undergraduate	No	Myopia	5≤	Soft spherical	Eye care practitioner	Eye care practitioner	60	2-3 months	6-11 hours	3-6 months	3-6 months	No	Rarely	Not mentioned	Not mentioned	Multipurpose solution	Eye care practitioner	Yes	No	Lens case	Monthly	Yes	Rarely	multipurpose solution	Empty, rinse with multipurpose solution, no drying	Always	Rarely	Always	Rarely	Rarely	Rarely	Frequently	Always	Rarely	Rarely	Rarely	Rarely
23	Female	Student	Undergraduate	No	Myopia	>5	Soft spherical	Eye care practitioner	Eye care practitioner	12	6-12 months	6-11 hours	Yearly	Yearly	Not mentioned	Rarely	Not allowed	Not mentioned	Multipurpose solution	Was not prescribed	Not applicable	Yes	Lens case	> 6 months	Yes	Frequently	multipurpose solution	Empty, rinse with multipurpose solution, no drying	Always	Always	Always	Rarely	Rarely	Rarely	Frequently	Always	Rarely	Rarely	Occasionally	Rarely
23	Female	Student	Undergraduate	No	Myopia	5≤	Soft spherical	Self-prescribed	Eye care practitioner	12	> 1 year	>12 hours	3-6 months	Yearly	Not mentioned	Rarely	Not allowed	Not mentioned	Multipurpose solution	Was not prescribed	Not applicable	Yes	Lens case	Monthly	Yes	Rarely	Tap water	Empty, rinse with water, drying face up	Always	Always	Always	Rarely	Rarely	Rarely	Frequently	Always	Rarely	Rarely	Rarely	Rarely
23	Female	Skilled	Undergraduate	No	Myopia	5≤	Soft spherical	Eye care practitioner	Eye care practitioner	12	6-12 months	6-11 hours	Yearly	Yearly	No	Rarely	Not allowed	Not allowed	Multipurpose solution	Eye care practitioner	Yes	Yes	Lens case	> 6 months	Yes	Occasionally	Saline	Empty, rinse with saline, no drying	Always	Always	Always	Rarely	Rarely	Rarely	Occasionally	Always	Rarely	Rarely	Frequently	Always
23	Female	Student	Undergraduate	No	Myopia	5≤	Soft spherical	Eye care practitioner	Eye care practitioner	12	6-12 months	1-5 hours	Yearly	Yearly	No	Rarely	Not allowed	Not allowed	Multipurpose solution	Was not prescribed	Not applicable	Yes	Lens case	> 6 months	Yes	Rarely	multipurpose solution	Empty, rinse with multipurpose solution, drying face down	Always	Always	Frequently	Rarely	Rarely	Rarely	Frequently	Always	Rarely	Rarely	Occasionally	Rarely
23	Female	Student	Undergraduate	No	Myopia	5≤	Soft spherical	Eye care practitioner	Eye care practitioner	12	1 month	6-11 hours	Monthly	3-6 months	No	Rarely	Not mentioned	Not mentioned	Multipurpose solution	Eye care practitioner	Yes	Yes	Lens case	Monthly	Yes	Frequently	Tap water	Empty, rinse with water, drying face up	Rarely	Rarely	Always	Rarely	Occasionally	Rarely	Occasionally	Always	Rarely	Rarely	Frequently	Rarely
23	Female	Student	Undergraduate	No	Hyperopia	5≤	Soft spherical	Eye care practitioner	Eye care practitioner	48	> 1 year	>12 hours	Yearly	Yearly	No	Rarely	Not allowed	Allowed	Multipurpose solution	Eye care practitioner	Yes	Yes	Lens case	every 6 months	Yes	Always	multipurpose solution	Empty, rinse with multipurpose solution, drying face down	Always	Always	Always	Rarely	Rarely	Always	Rarely	Always	Rarely	Rarely	Rarely	Occasionally
23	Female	Student	Undergraduate	No	None	Plano	Soft cosmetic contact lens	Self-prescribed	Pharmacy	12	4-6 months	1-5 hours	Yearly	Yearly	Not mentioned	Rarely	Not mentioned	Not mentioned	Multipurpose solution	Was not prescribed	Not applicable	Yes	Lens case	Monthly	Yes	Frequently	multipurpose solution	Empty, rinse with multipurpose solution, no drying	Always	Always	Always	Rarely	Rarely	Rarely	Rarely	Always	Rarely	Rarely	Occasionally	Frequently
23	Female	Unemployed	Undergraduate	No	Myopia	5≤	Soft spherical	Eye care practitioner	Eye care practitioner	12	> 1 year	6-11 hours	Yearly	3-6 months	Not mentioned	Rarely	Not mentioned	Not mentioned	Saline	Eye care practitioner	Yes	Yes	Lens case	> 6 months	Yes	Rarely	Tap water	Empty, rinse with water, drying face up	Always	Always	Always	Rarely	Rarely	Rarely	Rarely	Always	Rarely	Rarely	Rarely	Rarely
23	Female	Student	Undergraduate	No	Myopia	5≤	Soft spherical	Eye care practitioner	Eye care practitioner	12	2-3 months	>12 hours	3-6 months	3-6 months	No	Rarely	Not allowed	Not allowed	Saline	Eye care practitioner	Yes	Yes	Lens case	Monthly	Yes	Occasionally	Saline	Empty, rinse with saline, no drying	Frequently	Rarely	Always	Rarely	Rarely	Rarely	Occasionally	Frequently	Rarely	Rarely	Rarely	Always
23	Female	Student	Undergraduate	No	Myopia	5≤	Soft spherical	Eye care practitioner	Eye care practitioner	48	1 month	6-11 hours	Yearly	Yearly	No	Rarely	Not allowed	Not mentioned	Multipurpose solution	Was not prescribed	Not applicable	Yes	Lens case	every 6 months	Yes	Frequently	Saline	Empty, rinse with saline, drying face up	Always	Always	Frequently	Rarely	Occasionally	Rarely	Occasionally	Always	Rarely	Rarely	Frequently	Occasionally
23	Female	Skilled	Undergraduate	No	Myopia	5≤	Soft spherical	Self-prescribed	Eye care practitioner	12	4-6 months	6-11 hours	Yearly	Yearly	No	Rarely	Not allowed	Not mentioned	Multipurpose solution	Was not prescribed	Not applicable	Yes	Lens case	Monthly	Yes	Occasionally	multipurpose solution	Empty, rinse with multipurpose solution, drying face down	Always	Frequently	Always	Rarely	Rarely	Rarely	Rarely	Always	Rarely	Rarely	Occasionally	Rarely
23	Female	Student	Undergraduate	No	None	Plano	Soft cosmetic contact lens	Self-prescribed	Pharmacy	12	6-12 months	6-11 hours	Yearly	Yearly	No	Rarely	Not allowed	Not allowed	Multipurpose solution	Was not prescribed	Not applicable	Yes	Lens case	every 6 months	Yes	Rarely	Saline	Empty, rinse with saline, drying face up	Occasionally	Occasionally	Always	Rarely	Rarely	Rarely	Rarely	Always	Rarely	Occasionally	Occasionally	Rarely
23	Female	Student	High School	No	None	Plano	Soft cosmetic contact lens	Eye care practitioner	Eye care practitioner	72	> 1 year	6-11 hours	Yearly	Yearly	Yes	Rarely	Not allowed	Not allowed	Multipurpose solution	Eye care practitioner	Yes	Yes	Lens case	Monthly	Yes	Always	Tap water	Empty, rinse with water, no drying	Always	Always	Always	Rarely	Rarely	Rarely	Frequently	Always	Rarely	Rarely	Rarely	Frequently
23	Female	Student	Undergraduate	Yes	Myopia	5≤	Soft spherical	Eye care practitioner	Eye care practitioner	72	2-3 months	1-5 hours	3-6 months	3-6 months	No	Rarely	Unknown	Unknown	Multipurpose solution	Eye care practitioner	Yes	Yes	Lens case	> 6 months	Yes	Rarely	Tap water	Empty, rinse with water, drying face up	Always	Always	Always	Rarely	Rarely	Rarely	Always	Always	Rarely	Rarely	Rarely	Always
23	Female	Student	Postgraduate	No	Hyperopia	5≤	Soft spherical	Eye care practitioner	Eye care practitioner	72	2-3 months	>12 hours	Monthly	Monthly	No	Rarely	Not allowed	Not allowed	Multipurpose solution	Eye care practitioner	Yes	Yes	Lens case	Monthly	Yes	Always	Tap water	Empty, rinse with water, drying face up	Always	Always	Always	Rarely	Rarely	Rarely	Rarely	Always	Rarely	Rarely	Rarely	Always
23	Female	Student	Postgraduate	Yes	None	Plano	Soft cosmetic contact lens	Self-prescribed	Eye care practitioner	12	> 1 year	6-11 hours	3-6 months	Yearly	No	Rarely	Not mentioned	Not mentioned	Do not use solution	Was not prescribed	Not applicable	No	Lens case	> 6 months	Yes	Rarely	Tap water	Empty, rinse with water, drying face up	Occasionally	Occasionally	Rarely	Occasionally	Rarely	Rarely	Rarely	Always	Occasionally	Rarely	Always	Rarely
23	Female	Professional	Undergraduate	No	Myopia	5≤	Soft spherical	Eye care practitioner	Eye care practitioner	60	2-3 months	6-11 hours	3-6 months	3-6 months	No	Rarely	Not mentioned	Not mentioned	Multipurpose solution	Eye care practitioner	Yes	No	Lens case	Monthly	Yes	Rarely	multipurpose solution	Empty, rinse with multipurpose solution, no drying	Always	Rarely	Always	Rarely	Rarely	Rarely	Frequently	Always	Rarely	Rarely	Rarely	Rarely
23	Female	Student	Undergraduate	No	Myopia	>5	Soft spherical	Eye care practitioner	Eye care practitioner	12	6-12 months	6-11 hours	Yearly	Yearly	Not mentioned	Rarely	Not allowed	Not mentioned	Multipurpose solution	Was not prescribed	Not applicable	Yes	Lens case	> 6 months	Yes	Frequently	multipurpose solution	Empty, rinse with multipurpose solution, no drying	Always	Always	Always	Rarely	Rarely	Rarely	Frequently	Always	Rarely	Rarely	Occasionally	Rarely
23	Female	Student	Undergraduate	No	Myopia	5≤	Soft spherical	Self-prescribed	Eye care practitioner	12	> 1 year	>12 hours	3-6 months	Yearly	Not mentioned	Rarely	Not allowed	Not mentioned	Multipurpose solution	Was not prescribed	Not applicable	Yes	Lens case	Monthly	Yes	Rarely	Tap water	Empty, rinse with water, drying face up	Always	Always	Always	Rarely	Rarely	Rarely	Frequently	Always	Rarely	Rarely	Rarely	Rarely
23	Female	Skilled	Undergraduate	No	Myopia	5≤	Soft spherical	Eye care practitioner	Eye care practitioner	12	6-12 months	6-11 hours	Yearly	Yearly	No	Rarely	Not allowed	Not allowed	Multipurpose solution	Eye care practitioner	Yes	Yes	Lens case	> 6 months	Yes	Occasionally	Saline	Empty, rinse with saline, no drying	Always	Always	Always	Rarely	Rarely	Rarely	Occasionally	Always	Rarely	Rarely	Frequently	Always
23	Female	Student	Undergraduate	No	Myopia	5≤	Soft spherical	Eye care practitioner	Eye care practitioner	12	6-12 months	1-5 hours	Yearly	Yearly	No	Rarely	Not allowed	Not allowed	Multipurpose solution	Was not prescribed	Not applicable	Yes	Lens case	> 6 months	Yes	Rarely	multipurpose solution	Empty, rinse with multipurpose solution, drying face down	Always	Always	Frequently	Rarely	Rarely	Rarely	Frequently	Always	Rarely	Rarely	Occasionally	Rarely
23	Female	Student	Undergraduate	No	Myopia	5≤	Soft spherical	Eye care practitioner	Eye care practitioner	12	1 month	6-11 hours	Monthly	3-6 months	No	Rarely	Not mentioned	Not mentioned	Multipurpose solution	Eye care practitioner	Yes	Yes	Lens case	Monthly	Yes	Frequently	Tap water	Empty, rinse with water, drying face up	Rarely	Rarely	Always	Rarely	Occasionally	Rarely	Occasionally	Always	Rarely	Rarely	Frequently	Rarely
23	Female	Student	Undergraduate	No	Hyperopia	5≤	Soft spherical	Eye care practitioner	Eye care practitioner	48	> 1 year	>12 hours	Yearly	Yearly	No	Rarely	Not allowed	Allowed	Multipurpose solution	Eye care practitioner	Yes	Yes	Lens case	every 6 months	Yes	Always	multipurpose solution	Empty, rinse with multipurpose solution, drying face down	Always	Always	Always	Rarely	Rarely	Always	Rarely	Always	Rarely	Rarely	Rarely	Occasionally
23	Female	Student	Undergraduate	No	None	Plano	Soft cosmetic contact lens	Self-prescribed	Pharmacy	12	4-6 months	1-5 hours	Yearly	Yearly	Not mentioned	Rarely	Not mentioned	Not mentioned	Multipurpose solution	Was not prescribed	Not applicable	Yes	Lens case	Monthly	Yes	Frequently	multipurpose solution	Empty, rinse with multipurpose solution, no drying	Always	Always	Always	Rarely	Rarely	Rarely	Rarely	Always	Rarely	Rarely	Occasionally	Frequently
23	Female	Unemployed	Undergraduate	No	Myopia	5≤	Soft spherical	Eye care practitioner	Eye care practitioner	12	> 1 year	6-11 hours	Yearly	3-6 months	Not mentioned	Rarely	Not mentioned	Not mentioned	Saline	Eye care practitioner	Yes	Yes	Lens case	> 6 months	Yes	Rarely	Tap water	Empty, rinse with water, drying face up	Always	Always	Always	Rarely	Rarely	Rarely	Rarely	Always	Rarely	Rarely	Rarely	Rarely
23	Female	Student	Undergraduate	No	Myopia	5≤	Soft spherical	Eye care practitioner	Eye care practitioner	12	2-3 months	>12 hours	3-6 months	3-6 months	No	Rarely	Not allowed	Not allowed	Saline	Eye care practitioner	Yes	Yes	Lens case	Monthly	Yes	Occasionally	Saline	Empty, rinse with saline, no drying	Frequently	Rarely	Always	Rarely	Rarely	Rarely	Occasionally	Frequently	Rarely	Rarely	Rarely	Always
23	Female	Student	Undergraduate	No	Myopia	5≤	Soft spherical	Eye care practitioner	Eye care practitioner	48	1 month	6-11 hours	Yearly	Yearly	No	Rarely	Not allowed	Not mentioned	Multipurpose solution	Was not prescribed	Not applicable	Yes	Lens case	every 6 months	Yes	Frequently	Saline	Empty, rinse with saline, drying face up	Always	Always	Frequently	Rarely	Occasionally	Rarely	Occasionally	Always	Rarely	Rarely	Frequently	Occasionally
23	Female	Skilled	Undergraduate	No	Myopia	5≤	Soft spherical	Self-prescribed	Eye care practitioner	12	4-6 months	6-11 hours	Yearly	Yearly	No	Rarely	Not allowed	Not mentioned	Multipurpose solution	Was not prescribed	Not applicable	Yes	Lens case	Monthly	Yes	Occasionally	multipurpose solution	Empty, rinse with multipurpose solution, drying face down	Always	Frequently	Always	Rarely	Rarely	Rarely	Rarely	Always	Rarely	Rarely	Occasionally	Rarely
23	Female	Student	Undergraduate	No	None	Plano	Soft cosmetic contact lens	Self-prescribed	Pharmacy	12	6-12 months	6-11 hours	Yearly	Yearly	No	Rarely	Not allowed	Not allowed	Multipurpose solution	Was not prescribed	Not applicable	Yes	Lens case	every 6 months	Yes	Rarely	Saline	Empty, rinse with saline, drying face up	Occasionally	Occasionally	Always	Rarely	Rarely	Rarely	Rarely	Always	Rarely	Occasionally	Occasionally	Rarely
23	Female	Student	High School	No	None	Plano	Soft cosmetic contact lens	Eye care practitioner	Eye care practitioner	72	> 1 year	6-11 hours	Yearly	Yearly	Yes	Rarely	Not allowed	Not allowed	Multipurpose solution	Eye care practitioner	Yes	Yes	Lens case	Monthly	Yes	Always	Tap water	Empty, rinse with water, no drying	Always	Always	Always	Rarely	Rarely	Rarely	Frequently	Always	Rarely	Rarely	Rarely	Frequently
23	Female	Student	Undergraduate	Yes	Myopia	5≤	Soft spherical	Eye care practitioner	Eye care practitioner	72	2-3 months	1-5 hours	3-6 months	3-6 months	No	Rarely	Unknown	Unknown	Multipurpose solution	Eye care practitioner	Yes	Yes	Lens case	> 6 months	Yes	Rarely	Tap water	Empty, rinse with water, drying face up	Always	Always	Always	Rarely	Rarely	Rarely	Always	Always	Rarely	Rarely	Rarely	Always
23	Female	Student	Postgraduate	No	Hyperopia	5≤	Soft spherical	Eye care practitioner	Eye care practitioner	72	2-3 months	>12 hours	Monthly	Monthly	No	Rarely	Not allowed	Not allowed	Multipurpose solution	Eye care practitioner	Yes	Yes	Lens case	Monthly	Yes	Always	Tap water	Empty, rinse with water, drying face up	Always	Always	Always	Rarely	Rarely	Rarely	Rarely	Always	Rarely	Rarely	Rarely	Always
23	Female	Student	Postgraduate	Yes	None	Plano	Soft cosmetic contact lens	Self-prescribed	Eye care practitioner	12	> 1 year	6-11 hours	3-6 months	Yearly	No	Rarely	Not mentioned	Not mentioned	Do not use solution	Was not prescribed	Not applicable	No	Lens case	> 6 months	Yes	Rarely	Tap water	Empty, rinse with water, drying face up	Occasionally	Occasionally	Rarely	Occasionally	Rarely	Rarely	Rarely	Always	Occasionally	Rarely	Always	Rarely
23	Female	Professional	Undergraduate	No	Myopia	5≤	Soft spherical	Eye care practitioner	Eye care practitioner	60	2-3 months	6-11 hours	3-6 months	3-6 months	No	Rarely	Not mentioned	Not mentioned	Multipurpose solution	Eye care practitioner	Yes	No	Lens case	Monthly	Yes	Rarely	multipurpose solution	Empty, rinse with multipurpose solution, no drying	Always	Rarely	Always	Rarely	Rarely	Rarely	Frequently	Always	Rarely	Rarely	Rarely	Rarely
23	Female	Student	Undergraduate	No	Myopia	>5	Soft spherical	Eye care practitioner	Eye care practitioner	12	6-12 months	6-11 hours	Yearly	Yearly	Not mentioned	Rarely	Not allowed	Not mentioned	Multipurpose solution	Was not prescribed	Not applicable	Yes	Lens case	> 6 months	Yes	Frequently	multipurpose solution	Empty, rinse with multipurpose solution, no drying	Always	Always	Always	Rarely	Rarely	Rarely	Frequently	Always	Rarely	Rarely	Occasionally	Rarely
23	Female	Student	Undergraduate	No	Myopia	5≤	Soft spherical	Self-prescribed	Eye care practitioner	12	> 1 year	>12 hours	3-6 months	Yearly	Not mentioned	Rarely	Not allowed	Not mentioned	Multipurpose solution	Was not prescribed	Not applicable	Yes	Lens case	Monthly	Yes	Rarely	Tap water	Empty, rinse with water, drying face up	Always	Always	Always	Rarely	Rarely	Rarely	Frequently	Always	Rarely	Rarely	Rarely	Rarely
23	Female	Skilled	Undergraduate	No	Myopia	5≤	Soft spherical	Eye care practitioner	Eye care practitioner	12	6-12 months	6-11 hours	Yearly	Yearly	No	Rarely	Not allowed	Not allowed	Multipurpose solution	Eye care practitioner	Yes	Yes	Lens case	> 6 months	Yes	Occasionally	Saline	Empty, rinse with saline, no drying	Always	Always	Always	Rarely	Rarely	Rarely	Occasionally	Always	Rarely	Rarely	Frequently	Always
23	Female	Student	Undergraduate	No	Myopia	5≤	Soft spherical	Eye care practitioner	Eye care practitioner	12	6-12 months	1-5 hours	Yearly	Yearly	No	Rarely	Not allowed	Not allowed	Multipurpose solution	Was not prescribed	Not applicable	Yes	Lens case	> 6 months	Yes	Rarely	multipurpose solution	Empty, rinse with multipurpose solution, drying face down	Always	Always	Frequently	Rarely	Rarely	Rarely	Frequently	Always	Rarely	Rarely	Occasionally	Rarely
23	Female	Student	Undergraduate	No	Myopia	5≤	Soft spherical	Eye care practitioner	Eye care practitioner	12	1 month	6-11 hours	Monthly	3-6 months	No	Rarely	Not mentioned	Not mentioned	Multipurpose solution	Eye care practitioner	Yes	Yes	Lens case	Monthly	Yes	Frequently	Tap water	Empty, rinse with water, drying face up	Rarely	Rarely	Always	Rarely	Occasionally	Rarely	Occasionally	Always	Rarely	Rarely	Frequently	Rarely
23	Female	Student	Undergraduate	No	Hyperopia	5≤	Soft spherical	Eye care practitioner	Eye care practitioner	48	> 1 year	>12 hours	Yearly	Yearly	No	Rarely	Not allowed	Allowed	Multipurpose solution	Eye care practitioner	Yes	Yes	Lens case	every 6 months	Yes	Always	multipurpose solution	Empty, rinse with multipurpose solution, drying face down	Always	Always	Always	Rarely	Rarely	Always	Rarely	Always	Rarely	Rarely	Rarely	Occasionally
23	Female	Student	Undergraduate	No	None	Plano	Soft cosmetic contact lens	Self-prescribed	Pharmacy	12	4-6 months	1-5 hours	Yearly	Yearly	Not mentioned	Rarely	Not mentioned	Not mentioned	Multipurpose solution	Was not prescribed	Not applicable	Yes	Lens case	Monthly	Yes	Frequently	multipurpose solution	Empty, rinse with multipurpose solution, no drying	Always	Always	Always	Rarely	Rarely	Rarely	Rarely	Always	Rarely	Rarely	Occasionally	Frequently
23	Female	Unemployed	Undergraduate	No	Myopia	5≤	Soft spherical	Eye care practitioner	Eye care practitioner	12	> 1 year	6-11 hours	Yearly	3-6 months	Not mentioned	Rarely	Not mentioned	Not mentioned	Saline	Eye care practitioner	Yes	Yes	Lens case	> 6 months	Yes	Rarely	Tap water	Empty, rinse with water, drying face up	Always	Always	Always	Rarely	Rarely	Rarely	Rarely	Always	Rarely	Rarely	Rarely	Rarely
23	Female	Student	Undergraduate	No	Myopia	5≤	Soft spherical	Eye care practitioner	Eye care practitioner	12	2-3 months	>12 hours	3-6 months	3-6 months	No	Rarely	Not allowed	Not allowed	Saline	Eye care practitioner	Yes	Yes	Lens case	Monthly	Yes	Occasionally	Saline	Empty, rinse with saline, no drying	Frequently	Rarely	Always	Rarely	Rarely	Rarely	Occasionally	Frequently	Rarely	Rarely	Rarely	Always
23	Female	Student	Undergraduate	No	Myopia	5≤	Soft spherical	Eye care practitioner	Eye care practitioner	48	1 month	6-11 hours	Yearly	Yearly	No	Rarely	Not allowed	Not mentioned	Multipurpose solution	Was not prescribed	Not applicable	Yes	Lens case	every 6 months	Yes	Frequently	Saline	Empty, rinse with saline, drying face up	Always	Always	Frequently	Rarely	Occasionally	Rarely	Occasionally	Always	Rarely	Rarely	Frequently	Occasionally
23	Female	Skilled	Undergraduate	No	Myopia	5≤	Soft spherical	Self-prescribed	Eye care practitioner	12	4-6 months	6-11 hours	Yearly	Yearly	No	Rarely	Not allowed	Not mentioned	Multipurpose solution	Was not prescribed	Not applicable	Yes	Lens case	Monthly	Yes	Occasionally	multipurpose solution	Empty, rinse with multipurpose solution, drying face down	Always	Frequently	Always	Rarely	Rarely	Rarely	Rarely	Always	Rarely	Rarely	Occasionally	Rarely
24	Female	Student	Undergraduate	Yes	Myopia	5≤	Soft spherical	Eye care practitioner	Eye care practitioner	12	6-12 months	6-11 hours	3-6 months	Yearly	No	Rarely	Not allowed	Not allowed	Multipurpose solution	Eye care practitioner	Yes	Yes	Lens case	> 6 months	Yes	Rarely	Saline	Empty, rinse with saline, drying face up	Frequently	Frequently	Always	Rarely	Rarely	Rarely	Occasionally	Always	Rarely	Rarely	Occasionally	Rarely
24	Female	Student	Undergraduate	No	Myopia	5≤	Soft spherical	Self-prescribed	Internet	12	4-6 months	1-5 hours	Yearly	Yearly	Not mentioned	Rarely	Not allowed	Not allowed	Saline	Was not prescribed	Not applicable	Yes	Lens case	> 6 months	Yes	Rarely	multipurpose solution	Empty, rinse with multipurpose solution, no drying	Frequently	Frequently	Always	Rarely	Rarely	Rarely	Frequently	Always	Rarely	Rarely	Occasionally	Rarely
24	Female	Celrical	Undergraduate	No	Myopia	5≤	Soft spherical	Eye care practitioner	Eye care practitioner	12	2-3 months	6-11 hours	Monthly	Monthly	No	Rarely	Not allowed	Allowed	Multipurpose solution	Eye care practitioner	Yes	No	Lens case	> 6 months	Yes	Frequently	multipurpose solution	Empty, rinse with multipurpose solution, no drying	Occasionally	Occasionally	Always	Rarely	Rarely	Occasionally	Occasionally	Always	Rarely	Rarely	Occasionally	Rarely
24	Female	Skilled	Undergraduate	No	Myopia	5≤	Soft spherical	Eye care practitioner	Eye care practitioner	120	4-6 months	6-11 hours	Yearly	Yearly	No	Rarely	Not allowed	Not allowed	Multipurpose solution	Eye care practitioner	Yes	Yes	Lens case	every 6 months	Yes	Occasionally	Tap water	Empty, rinse with water, drying face up	Always	Always	Always	Rarely	Rarely	Rarely	Rarely	Always	Rarely	Rarely	Rarely	Rarely
24	Female	Unemployed	Undergraduate	No	Myopia	5≤	Soft spherical	Eye care practitioner	Eye care practitioner	12	2 weeks	>12 hours	Monthly	Monthly	Not mentioned	Rarely	Not mentioned	Allowed	Multipurpose solution	Eye care practitioner	Yes	Yes	Lens case	Monthly	Yes	Frequently	multipurpose solution	Empty, rinse with multipurpose solution, drying face up	Always	Always	Frequently	Rarely	Rarely	Always	Rarely	Always	Rarely	Rarely	Frequently	Frequently
24	Female	Skilled	Undergraduate	No	Hyperopia	>5	Soft spherical	Eye care practitioner	Eye care practitioner	12	4-6 months	6-11 hours	Monthly	Monthly	No	Rarely	Not allowed	Allowed	Multipurpose solution	Was not prescribed	Not applicable	Yes	Lens case	every 6 months	Yes	Frequently	multipurpose solution	Empty, rinse with multipurpose solution, no drying	Always	Occasionally	Always	Rarely	Rarely	Frequently	Rarely	Always	Rarely	Rarely	Occasionally	Rarely
24	Female	Student	Undergraduate	No	Myopia	5≤	Soft spherical	Eye care practitioner	Eye care practitioner	12	2-3 months	1-5 hours	3-6 months	3-6 months	No	Rarely	Unknown	Not mentioned	Saline	Eye care practitioner	Yes	Yes	Lens case	> 6 months	Yes	Rarely	Saline	Empty, rinse with saline, no drying	Always	Frequently	Always	Rarely	Rarely	Rarely	Occasionally	Always	Rarely	Rarely	Rarely	Occasionally
24	Female	Skilled	Undergraduate	No	Myopia	>5	Soft spherical	Eye care practitioner	Pharmacy	36	> 1 year	1-5 hours	Daily disposable	Daily disposable	No	Rarely	Not mentioned	Not mentioned	Do not use solution	Eye care practitioner	No	No	Daily disposal	Not applicable	Not applicable	Not applicable	Not applicable	Not applicable	Always	Always	Not applicable	Not applicable	Rarely	Rarely	Not applicable	Not applicable	Rarely	Not applicable	Not applicable	Rarely
24	Female	Student	Undergraduate	No	Myopia	5≤	Soft spherical	Eye care practitioner	Eye care practitioner	12	6-12 months	1-5 hours	Yearly	Yearly	No	Rarely	Not allowed	Allowed	Multipurpose solution	Eye care practitioner	Yes	Yes	Lens case	every 6 months	Yes	Frequently	multipurpose solution	Empty, rinse with multipurpose solution, drying face up	Frequently	Frequently	Always	Rarely	Rarely	Rarely	Rarely	Always	Rarely	Rarely	Occasionally	Occasionally
24	Female	Skilled	Undergraduate	No	None	Plano	Soft cosmetic contact lens	Self-prescribed	Eye care practitioner	12	> 1 year	1-5 hours	3-6 months	3-6 months	No	Rarely	Not allowed	Allowed	Multipurpose solution	Was not prescribed	Not applicable	Yes	Lens case	> 6 months	Yes	Rarely	Tap water	Empty, rinse with water, drying face up	Always	Always	Always	Rarely	Rarely	Frequently	Frequently	Always	Rarely	Rarely	Occasionally	Occasionally
24	Female	Professional	Undergraduate	No	Myopia	5≤	Soft spherical	Eye care practitioner	Eye care practitioner	60	> 1 year	1-5 hours	3-6 months	3-6 months	No	Rarely	Unknown	Not allowed	Multipurpose solution	Eye care practitioner	Yes	Yes	Lens case	every 6 months	Yes	Frequently	multipurpose solution	Empty, rinse with multipurpose solution, drying face down	Always	Occasionally	Always	Rarely	Rarely	Rarely	Rarely	Always	Rarely	Rarely	Occasionally	Always
24	Female	Student	Undergraduate	No	Myopia	5≤	Soft spherical	Eye care practitioner	Eye care practitioner	12	6-12 months	6-11 hours	3-6 months	Yearly	No	Rarely	Not allowed	Not allowed	Multipurpose solution	Was not prescribed	Not applicable	Yes	Lens case	> 6 months	Yes	Rarely	Saline	Empty, rinse with saline, no drying	Always	Frequently	Frequently	Rarely	Rarely	Rarely	Rarely	Frequently	Rarely	Rarely	Rarely	Rarely
24	Female	Unemployed	Undergraduate	No	Myopia	5≤	Soft spherical	Eye care practitioner	Eye care practitioner	12	6-12 months	6-11 hours	3-6 months	Yearly	No	Rarely	Unknown	Unknown	Multipurpose solution	Was not prescribed	Not applicable	No	Lens case	> 6 months	Yes	Frequently	multipurpose solution	Empty, rinse with multipurpose solution, no drying	Rarely	Rarely	Always	Rarely	Always	Always	Always	Always	Rarely	Rarely	Occasionally	Occasionally
24	Female	Professional	Undergraduate	No	Myopia	>5	Soft spherical	Eye care practitioner	Eye care practitioner	12	4-6 months	6-11 hours	Yearly	Yearly	No	Rarely	Not mentioned	Not allowed	Multipurpose solution	Eye care practitioner	Yes	Yes	Lens case	every 6 months	Yes	Frequently	multipurpose solution	Empty, rinse with multipurpose solution, no drying	Always	Always	Always	Rarely	Rarely	Rarely	Occasionally	Always	Rarely	Rarely	Rarely	Occasionally
24	Male	Student	Undergraduate	No	Keratoconus	>5	Rigid gas permeable	Eye care practitioner	Eye care practitioner	12	> 1 year	6-11 hours	Yearly	Yearly	No	Rarely	Not mentioned	Not mentioned	Saline	Was not prescribed	Not applicable	Yes	Lens case	> 6 months	Yes	Rarely	multipurpose solution	Empty, rinse with multipurpose solution, drying face up	Always	Always	Always	Rarely	Rarely	Rarely	Occasionally	Always	Rarely	Rarely	Rarely	Rarely
24	Female	Skilled	Undergraduate	No	Myopia	5≤	Soft spherical	Self-prescribed	Eye care practitioner	12	6-12 months	6-11 hours	Monthly	3-6 months	No	Rarely	Not allowed	Allowed	Multipurpose solution	Eye care practitioner	Yes	Yes	Lens case	every 6 months	Yes	Frequently	Saline	Empty, rinse with saline, no drying	Always	Always	Always	Rarely	Rarely	Occasionally	Rarely	Always	Rarely	Rarely	Rarely	Rarely
24	Female	Skilled	Undergraduate	No	Myopia	5≤	Soft spherical	Eye care practitioner	Eye care practitioner	72	2-3 months	1-5 hours	Yearly	Yearly	No	Rarely	Not mentioned	Allowed	Multipurpose solution	Was not prescribed	Not applicable	Yes	Lens case	> 6 months	Yes	Rarely	multipurpose solution	Empty, rinse with multipurpose solution, drying face up	Always	Always	Frequently	Rarely	Rarely	Always	Always	Always	Rarely	Rarely	Frequently	Rarely
24	Female	Professional	Undergraduate	No	Myopia	5≤	Soft spherical	Eye care practitioner	Eye care practitioner	12	4-6 months	6-11 hours	3-6 months	3-6 months	No	Rarely	Not mentioned	Unknown	Multipurpose solution	Eye care practitioner	Yes	Yes	Lens case	every 6 months	Yes	Always	multipurpose solution	Empty, rinse with multipurpose solution, drying face up	Always	Always	Always	Rarely	Rarely	Rarely	Rarely	Always	Rarely	Rarely	Rarely	Always
24	Female	Skilled	Undergraduate	Yes	Myopia	5≤	Soft spherical	Eye care practitioner	Eye care practitioner	12	6-12 months	6-11 hours	Yearly	Yearly	No	Rarely	Not allowed	Not allowed	Saline	Eye care practitioner	Yes	Yes	Lens case	> 6 months	Yes	Rarely	Tap water	Empty, rinse with water, drying face up	Frequently	Rarely	Frequently	Rarely	Rarely	Rarely	Frequently	Always	Rarely	Rarely	Rarely	Frequently
24	Female	Student	Undergraduate	No	Myopia	5≤	Soft spherical	Eye care practitioner	Eye care practitioner	12	2-3 months	1-5 hours	Yearly	Yearly	No	Rarely	Not mentioned	Unknown	Multipurpose solution	Eye care practitioner	Yes	Yes	Lens case	every 6 months	Yes	Always	multipurpose solution	Empty, rinse with multipurpose solution, drying face up	Always	Always	Always	Rarely	Rarely	Rarely	Rarely	Always	Rarely	Rarely	Rarely	Always
24	Female	Student	Undergraduate	No	None	Plano	Soft cosmetic contact lens	Self-prescribed	Eye care practitioner	12	2-3 months	1-5 hours	Yearly	Yearly	No	Rarely	Not allowed	Not allowed	Multipurpose solution	Was not prescribed	Not applicable	Yes	Lens case	> 6 months	Yes	Occasionally	multipurpose solution	Empty, rinse with multipurpose solution, drying face up	Always	Always	Always	Rarely	Rarely	Rarely	Rarely	Always	Rarely	Rarely	Rarely	Occasionally
24	Female	Skilled	Undergraduate	No	Myopia	5≤	Soft spherical	Eye care practitioner	Eye care practitioner	12	> 1 year	1-5 hours	Yearly	Yearly	No	Rarely	Not mentioned	Not allowed	Multipurpose solution	Eye care practitioner	Yes	Yes	Lens case	Monthly	Yes	Always	multipurpose solution	Empty, rinse with multipurpose solution, drying face up	Always	Occasionally	Always	Rarely	Rarely	Rarely	Rarely	Always	Rarely	Rarely	Rarely	Rarely
24	Female	Student	Undergraduate	No	Myopia and astigmatism	>5	Soft toric lenses	Self-prescribed	Eye care practitioner	12	6-12 months	6-11 hours	3-6 months	Yearly	No	Rarely	Not mentioned	Not mentioned	Multipurpose solution	Eye care practitioner	Yes	Yes	Lens case	> 6 months	Yes	Rarely	multipurpose solution	Empty, rinse with multipurpose solution, drying face up	Always	Always	Always	Rarely	Rarely	Rarely	Occasionally	Always	Rarely	Rarely	Rarely	Frequently
24	Female	Student	Undergraduate	No	Myopia	5≤	Soft spherical	Self-prescribed	Internet	12	4-6 months	1-5 hours	Yearly	Yearly	Not mentioned	Rarely	Not allowed	Not allowed	Saline	Was not prescribed	Not applicable	Yes	Lens case	> 6 months	Yes	Rarely	multipurpose solution	Empty, rinse with multipurpose solution, no drying	Frequently	Frequently	Always	Rarely	Rarely	Rarely	Frequently	Always	Rarely	Rarely	Occasionally	Rarely
24	Female	Celrical	Undergraduate	No	Myopia	5≤	Soft spherical	Eye care practitioner	Eye care practitioner	12	2-3 months	6-11 hours	Monthly	Monthly	No	Rarely	Not allowed	Allowed	Multipurpose solution	Eye care practitioner	Yes	No	Lens case	> 6 months	Yes	Frequently	multipurpose solution	Empty, rinse with multipurpose solution, no drying	Occasionally	Occasionally	Always	Rarely	Rarely	Occasionally	Occasionally	Always	Rarely	Rarely	Occasionally	Rarely
24	Female	Skilled	Undergraduate	No	Myopia	5≤	Soft spherical	Eye care practitioner	Eye care practitioner	120	4-6 months	6-11 hours	Yearly	Yearly	No	Rarely	Not allowed	Not allowed	Multipurpose solution	Eye care practitioner	Yes	Yes	Lens case	every 6 months	Yes	Occasionally	Tap water	Empty, rinse with water, drying face up	Always	Always	Always	Rarely	Rarely	Rarely	Rarely	Always	Rarely	Rarely	Rarely	Rarely
24	Female	Unemployed	Undergraduate	No	Myopia	5≤	Soft spherical	Eye care practitioner	Eye care practitioner	12	2 weeks	>12 hours	Monthly	Monthly	Not mentioned	Rarely	Not mentioned	Allowed	Multipurpose solution	Eye care practitioner	Yes	Yes	Lens case	Monthly	Yes	Frequently	multipurpose solution	Empty, rinse with multipurpose solution, drying face up	Always	Always	Frequently	Rarely	Rarely	Always	Rarely	Always	Rarely	Rarely	Frequently	Frequently
24	Female	Skilled	Undergraduate	No	Hyperopia	>5	Soft spherical	Eye care practitioner	Eye care practitioner	12	4-6 months	6-11 hours	Monthly	Monthly	No	Rarely	Not allowed	Allowed	Multipurpose solution	Was not prescribed	Not applicable	Yes	Lens case	every 6 months	Yes	Frequently	multipurpose solution	Empty, rinse with multipurpose solution, no drying	Always	Occasionally	Always	Rarely	Rarely	Frequently	Rarely	Always	Rarely	Rarely	Occasionally	Rarely
24	Female	Student	Undergraduate	No	Myopia	5≤	Soft spherical	Eye care practitioner	Eye care practitioner	12	2-3 months	1-5 hours	3-6 months	3-6 months	No	Rarely	Unknown	Not mentioned	Saline	Eye care practitioner	Yes	Yes	Lens case	> 6 months	Yes	Rarely	Saline	Empty, rinse with saline, no drying	Always	Frequently	Always	Rarely	Rarely	Rarely	Occasionally	Always	Rarely	Rarely	Rarely	Occasionally
24	Female	Skilled	Undergraduate	No	Myopia	>5	Soft spherical	Eye care practitioner	Pharmacy	36	> 1 year	1-5 hours	Daily disposable	Daily disposable	No	Rarely	Not mentioned	Not mentioned	Do not use solution	Eye care practitioner	No	No	Daily disposal	Not applicable	Not applicable	Not applicable	Not applicable	Not applicable	Always	Always	Not applicable	Not applicable	Rarely	Rarely	Not applicable	Not applicable	Rarely	Not applicable	Not applicable	Rarely
24	Female	Student	Undergraduate	No	Myopia	5≤	Soft spherical	Eye care practitioner	Eye care practitioner	12	6-12 months	1-5 hours	Yearly	Yearly	No	Rarely	Not allowed	Allowed	Multipurpose solution	Eye care practitioner	Yes	Yes	Lens case	every 6 months	Yes	Frequently	multipurpose solution	Empty, rinse with multipurpose solution, drying face up	Frequently	Frequently	Always	Rarely	Rarely	Rarely	Rarely	Always	Rarely	Rarely	Occasionally	Occasionally
24	Female	Skilled	Undergraduate	No	None	Plano	Soft cosmetic contact lens	Self-prescribed	Eye care practitioner	12	> 1 year	1-5 hours	3-6 months	3-6 months	No	Rarely	Not allowed	Allowed	Multipurpose solution	Was not prescribed	Not applicable	Yes	Lens case	> 6 months	Yes	Rarely	Tap water	Empty, rinse with water, drying face up	Always	Always	Always	Rarely	Rarely	Frequently	Frequently	Always	Rarely	Rarely	Occasionally	Occasionally
24	Female	Professional	Undergraduate	No	Myopia	5≤	Soft spherical	Eye care practitioner	Eye care practitioner	60	> 1 year	1-5 hours	3-6 months	3-6 months	No	Rarely	Unknown	Not allowed	Multipurpose solution	Eye care practitioner	Yes	Yes	Lens case	every 6 months	Yes	Frequently	multipurpose solution	Empty, rinse with multipurpose solution, drying face down	Always	Occasionally	Always	Rarely	Rarely	Rarely	Rarely	Always	Rarely	Rarely	Occasionally	Always
24	Female	Student	Undergraduate	No	Myopia	5≤	Soft spherical	Eye care practitioner	Eye care practitioner	12	6-12 months	6-11 hours	3-6 months	Yearly	No	Rarely	Not allowed	Not allowed	Multipurpose solution	Was not prescribed	Not applicable	Yes	Lens case	> 6 months	Yes	Rarely	Saline	Empty, rinse with saline, no drying	Always	Frequently	Frequently	Rarely	Rarely	Rarely	Rarely	Frequently	Rarely	Rarely	Rarely	Rarely
24	Female	Unemployed	Undergraduate	No	Myopia	5≤	Soft spherical	Eye care practitioner	Eye care practitioner	12	6-12 months	6-11 hours	3-6 months	Yearly	No	Rarely	Unknown	Unknown	Multipurpose solution	Was not prescribed	Not applicable	No	Lens case	> 6 months	Yes	Frequently	multipurpose solution	Empty, rinse with multipurpose solution, no drying	Rarely	Rarely	Always	Rarely	Always	Always	Always	Always	Rarely	Rarely	Occasionally	Occasionally
24	Female	Professional	Undergraduate	No	Myopia	>5	Soft spherical	Eye care practitioner	Eye care practitioner	12	4-6 months	6-11 hours	Yearly	Yearly	No	Rarely	Not mentioned	Not allowed	Multipurpose solution	Eye care practitioner	Yes	Yes	Lens case	every 6 months	Yes	Frequently	multipurpose solution	Empty, rinse with multipurpose solution, no drying	Always	Always	Always	Rarely	Rarely	Rarely	Occasionally	Always	Rarely	Rarely	Rarely	Occasionally
24	Male	Student	Undergraduate	No	Keratoconus	>5	Rigid gas permeable	Eye care practitioner	Eye care practitioner	12	> 1 year	6-11 hours	Yearly	Yearly	No	Rarely	Not mentioned	Not mentioned	Saline	Was not prescribed	Not applicable	Yes	Lens case	> 6 months	Yes	Rarely	multipurpose solution	Empty, rinse with multipurpose solution, drying face up	Always	Always	Always	Rarely	Rarely	Rarely	Occasionally	Always	Rarely	Rarely	Rarely	Rarely
24	Female	Skilled	Undergraduate	No	Myopia	5≤	Soft spherical	Self-prescribed	Eye care practitioner	12	6-12 months	6-11 hours	Monthly	3-6 months	No	Rarely	Not allowed	Allowed	Multipurpose solution	Eye care practitioner	Yes	Yes	Lens case	every 6 months	Yes	Frequently	Saline	Empty, rinse with saline, no drying	Always	Always	Always	Rarely	Rarely	Occasionally	Rarely	Always	Rarely	Rarely	Rarely	Rarely
24	Female	Skilled	Undergraduate	No	Myopia	5≤	Soft spherical	Eye care practitioner	Eye care practitioner	72	2-3 months	1-5 hours	Yearly	Yearly	No	Rarely	Not mentioned	Allowed	Multipurpose solution	Was not prescribed	Not applicable	Yes	Lens case	> 6 months	Yes	Rarely	multipurpose solution	Empty, rinse with multipurpose solution, drying face up	Always	Always	Frequently	Rarely	Rarely	Always	Always	Always	Rarely	Rarely	Frequently	Rarely
24	Female	Professional	Undergraduate	No	Myopia	5≤	Soft spherical	Eye care practitioner	Eye care practitioner	12	4-6 months	6-11 hours	3-6 months	3-6 months	No	Rarely	Not mentioned	Unknown	Multipurpose solution	Eye care practitioner	Yes	Yes	Lens case	every 6 months	Yes	Always	multipurpose solution	Empty, rinse with multipurpose solution, drying face up	Always	Always	Always	Rarely	Rarely	Rarely	Rarely	Always	Rarely	Rarely	Rarely	Always
24	Female	Skilled	Undergraduate	Yes	Myopia	5≤	Soft spherical	Eye care practitioner	Eye care practitioner	12	6-12 months	6-11 hours	Yearly	Yearly	No	Rarely	Not allowed	Not allowed	Saline	Eye care practitioner	Yes	Yes	Lens case	> 6 months	Yes	Rarely	Tap water	Empty, rinse with water, drying face up	Frequently	Rarely	Frequently	Rarely	Rarely	Rarely	Frequently	Always	Rarely	Rarely	Rarely	Frequently
24	Female	Student	Undergraduate	No	Myopia	5≤	Soft spherical	Eye care practitioner	Eye care practitioner	12	2-3 months	1-5 hours	Yearly	Yearly	No	Rarely	Not mentioned	Unknown	Multipurpose solution	Eye care practitioner	Yes	Yes	Lens case	every 6 months	Yes	Always	multipurpose solution	Empty, rinse with multipurpose solution, drying face up	Always	Always	Always	Rarely	Rarely	Rarely	Rarely	Always	Rarely	Rarely	Rarely	Always
24	Female	Student	Undergraduate	No	None	Plano	Soft cosmetic contact lens	Self-prescribed	Eye care practitioner	18	2-3 months	1-5 hours	Yearly	Yearly	No	Rarely	Not allowed	Not allowed	Multipurpose solution	Was not prescribed	Not applicable	Yes	Lens case	> 6 months	Yes	Occasionally	multipurpose solution	Empty, rinse with multipurpose solution, drying face up	Always	Always	Always	Rarely	Rarely	Rarely	Rarely	Always	Rarely	Rarely	Rarely	Occasionally
24	Female	Skilled	Undergraduate	No	Myopia	5≤	Soft spherical	Eye care practitioner	Eye care practitioner	12	> 1 year	1-5 hours	Yearly	Yearly	No	Rarely	Not mentioned	Not allowed	Multipurpose solution	Eye care practitioner	Yes	Yes	Lens case	Monthly	Yes	Always	multipurpose solution	Empty, rinse with multipurpose solution, drying face up	Always	Occasionally	Always	Rarely	Rarely	Rarely	Rarely	Always	Rarely	Rarely	Rarely	Rarely
24	Female	Student	Undergraduate	No	Myopia and astigmatism	>5	Soft toric lenses	Self-prescribed	Eye care practitioner	12	6-12 months	6-11 hours	3-6 months	Yearly	No	Rarely	Not mentioned	Not mentioned	Multipurpose solution	Eye care practitioner	Yes	Yes	Lens case	> 6 months	Yes	Rarely	multipurpose solution	Empty, rinse with multipurpose solution, drying face up	Always	Always	Always	Rarely	Rarely	Rarely	Occasionally	Always	Rarely	Rarely	Rarely	Frequently
24	Female	Student	Undergraduate	Yes	Myopia	5≤	Soft spherical	Eye care practitioner	Eye care practitioner	12	6-12 months	6-11 hours	3-6 months	Yearly	No	Rarely	Not allowed	Not allowed	Multipurpose solution	Eye care practitioner	Yes	Yes	Lens case	> 6 months	Yes	Rarely	Saline	Empty, rinse with saline, drying face up	Frequently	Frequently	Always	Rarely	Rarely	Rarely	Occasionally	Always	Rarely	Rarely	Occasionally	Rarely
24	Female	Student	Undergraduate	No	Myopia	5≤	Soft spherical	Self-prescribed	Internet	12	4-6 months	1-5 hours	Yearly	Yearly	Not mentioned	Rarely	Not allowed	Not allowed	Saline	Was not prescribed	Not applicable	Yes	Lens case	> 6 months	Yes	Rarely	multipurpose solution	Empty, rinse with multipurpose solution, no drying	Frequently	Frequently	Always	Rarely	Rarely	Rarely	Frequently	Always	Rarely	Rarely	Occasionally	Rarely
24	Female	Celrical	Undergraduate	No	Myopia	5≤	Soft spherical	Eye care practitioner	Eye care practitioner	12	2-3 months	6-11 hours	Monthly	Monthly	No	Rarely	Not allowed	Allowed	Multipurpose solution	Eye care practitioner	Yes	No	Lens case	> 6 months	Yes	Frequently	multipurpose solution	Empty, rinse with multipurpose solution, no drying	Occasionally	Occasionally	Always	Rarely	Rarely	Occasionally	Occasionally	Always	Rarely	Rarely	Occasionally	Rarely
24	Female	Skilled	Undergraduate	No	Myopia	5≤	Soft spherical	Eye care practitioner	Eye care practitioner	120	4-6 months	6-11 hours	Yearly	Yearly	No	Rarely	Not allowed	Not allowed	Multipurpose solution	Eye care practitioner	Yes	Yes	Lens case	every 6 months	Yes	Occasionally	Tap water	Empty, rinse with water, drying face up	Always	Always	Always	Rarely	Rarely	Rarely	Rarely	Always	Rarely	Rarely	Rarely	Rarely
24	Female	Unemployed	Undergraduate	No	Myopia	5≤	Soft spherical	Eye care practitioner	Eye care practitioner	12	2 weeks	>12 hours	Monthly	Monthly	Not mentioned	Rarely	Not mentioned	Allowed	Multipurpose solution	Eye care practitioner	Yes	Yes	Lens case	Monthly	Yes	Frequently	multipurpose solution	Empty, rinse with multipurpose solution, drying face up	Always	Always	Frequently	Rarely	Rarely	Always	Rarely	Always	Rarely	Rarely	Frequently	Frequently
24	Female	Skilled	Undergraduate	No	Hyperopia	>5	Soft spherical	Eye care practitioner	Eye care practitioner	12	4-6 months	6-11 hours	Monthly	Monthly	No	Rarely	Not allowed	Allowed	Multipurpose solution	Was not prescribed	Not applicable	Yes	Lens case	every 6 months	Yes	Frequently	multipurpose solution	Empty, rinse with multipurpose solution, no drying	Always	Occasionally	Always	Rarely	Rarely	Frequently	Rarely	Always	Rarely	Rarely	Occasionally	Rarely
24	Female	Student	Undergraduate	No	Myopia	5≤	Soft spherical	Eye care practitioner	Eye care practitioner	12	2-3 months	1-5 hours	3-6 months	3-6 months	No	Rarely	Unknown	Not mentioned	Saline	Eye care practitioner	Yes	Yes	Lens case	> 6 months	Yes	Rarely	Saline	Empty, rinse with saline, no drying	Always	Frequently	Always	Rarely	Rarely	Rarely	Occasionally	Always	Rarely	Rarely	Rarely	Occasionally
24	Female	Skilled	Undergraduate	No	Myopia	>5	Soft spherical	Eye care practitioner	Pharmacy	36	> 1 year	1-5 hours	Daily disposable	Daily disposable	No	Rarely	Not mentioned	Not mentioned	Do not use solution	Eye care practitioner	No	No	Daily disposal	Not applicable	Not applicable	Not applicable	Not applicable	Not applicable	Always	Always	Not applicable	Not applicable	Rarely	Rarely	Not applicable	Not applicable	Rarely	Not applicable	Not applicable	Rarely
24	Female	Student	Undergraduate	No	Myopia	5≤	Soft spherical	Eye care practitioner	Eye care practitioner	12	6-12 months	1-5 hours	Yearly	Yearly	No	Rarely	Not allowed	Allowed	Multipurpose solution	Eye care practitioner	Yes	Yes	Lens case	every 6 months	Yes	Frequently	multipurpose solution	Empty, rinse with multipurpose solution, drying face up	Frequently	Frequently	Always	Rarely	Rarely	Rarely	Rarely	Always	Rarely	Rarely	Occasionally	Occasionally
24	Female	Skilled	Undergraduate	No	None	Plano	Soft cosmetic contact lens	Self-prescribed	Eye care practitioner	12	> 1 year	1-5 hours	3-6 months	3-6 months	No	Rarely	Not allowed	Allowed	Multipurpose solution	Was not prescribed	Not applicable	Yes	Lens case	> 6 months	Yes	Rarely	Tap water	Empty, rinse with water, drying face up	Always	Always	Always	Rarely	Rarely	Frequently	Frequently	Always	Rarely	Rarely	Occasionally	Occasionally
24	Female	Professional	Undergraduate	No	Myopia	5≤	Soft spherical	Eye care practitioner	Eye care practitioner	60	> 1 year	1-5 hours	3-6 months	3-6 months	No	Rarely	Unknown	Not allowed	Multipurpose solution	Eye care practitioner	Yes	Yes	Lens case	every 6 months	Yes	Frequently	multipurpose solution	Empty, rinse with multipurpose solution, drying face down	Always	Occasionally	Always	Rarely	Rarely	Rarely	Rarely	Always	Rarely	Rarely	Occasionally	Always
24	Female	Student	Undergraduate	No	Myopia	5≤	Soft spherical	Eye care practitioner	Eye care practitioner	12	6-12 months	6-11 hours	3-6 months	Yearly	No	Rarely	Not allowed	Not allowed	Multipurpose solution	Was not prescribed	Not applicable	Yes	Lens case	> 6 months	Yes	Rarely	Saline	Empty, rinse with saline, no drying	Always	Frequently	Frequently	Rarely	Rarely	Rarely	Rarely	Frequently	Rarely	Rarely	Rarely	Rarely
24	Female	Unemployed	Undergraduate	No	Myopia	5≤	Soft spherical	Eye care practitioner	Eye care practitioner	12	6-12 months	6-11 hours	3-6 months	Yearly	No	Rarely	Unknown	Unknown	Multipurpose solution	Was not prescribed	Not applicable	No	Lens case	> 6 months	Yes	Frequently	multipurpose solution	Empty, rinse with multipurpose solution, no drying	Rarely	Rarely	Always	Rarely	Always	Always	Always	Always	Rarely	Rarely	Occasionally	Occasionally
24	Female	Professional	Undergraduate	No	Myopia	>5	Soft spherical	Eye care practitioner	Eye care practitioner	12	4-6 months	6-11 hours	Yearly	Yearly	No	Rarely	Not mentioned	Not allowed	Multipurpose solution	Eye care practitioner	Yes	Yes	Lens case	every 6 months	Yes	Frequently	multipurpose solution	Empty, rinse with multipurpose solution, no drying	Always	Always	Always	Rarely	Rarely	Rarely	Occasionally	Always	Rarely	Rarely	Rarely	Occasionally
24	Male	Student	Undergraduate	No	Keratoconus	>5	Rigid gas permeable	Eye care practitioner	Eye care practitioner	12	> 1 year	6-11 hours	Yearly	Yearly	No	Rarely	Not mentioned	Not mentioned	Saline	Was not prescribed	Not applicable	Yes	Lens case	> 6 months	Yes	Rarely	multipurpose solution	Empty, rinse with multipurpose solution, drying face up	Always	Always	Always	Rarely	Rarely	Rarely	Occasionally	Always	Rarely	Rarely	Rarely	Rarely
24	Female	Skilled	Undergraduate	No	Myopia	5≤	Soft spherical	Self-prescribed	Eye care practitioner	12	6-12 months	6-11 hours	Monthly	3-6 months	No	Rarely	Not allowed	Allowed	Multipurpose solution	Eye care practitioner	Yes	Yes	Lens case	every 6 months	Yes	Frequently	Saline	Empty, rinse with saline, no drying	Always	Always	Always	Rarely	Rarely	Occasionally	Rarely	Always	Rarely	Rarely	Rarely	Rarely
24	Female	Skilled	Undergraduate	No	Myopia	5≤	Soft spherical	Eye care practitioner	Eye care practitioner	72	2-3 months	1-5 hours	Yearly	Yearly	No	Rarely	Not mentioned	Allowed	Multipurpose solution	Was not prescribed	Not applicable	Yes	Lens case	> 6 months	Yes	Rarely	multipurpose solution	Empty, rinse with multipurpose solution, drying face up	Always	Always	Frequently	Rarely	Rarely	Always	Always	Always	Rarely	Rarely	Frequently	Rarely
24	Female	Professional	Undergraduate	No	Myopia	5≤	Soft spherical	Eye care practitioner	Eye care practitioner	12	4-6 months	6-11 hours	3-6 months	3-6 months	No	Rarely	Not mentioned	Unknown	Multipurpose solution	Eye care practitioner	Yes	Yes	Lens case	every 6 months	Yes	Always	multipurpose solution	Empty, rinse with multipurpose solution, drying face up	Always	Always	Always	Rarely	Rarely	Rarely	Rarely	Always	Rarely	Rarely	Rarely	Always
24	Female	Skilled	Undergraduate	Yes	Myopia	5≤	Soft spherical	Eye care practitioner	Eye care practitioner	12	6-12 months	6-11 hours	Yearly	Yearly	No	Rarely	Not allowed	Not allowed	Saline	Eye care practitioner	Yes	Yes	Lens case	> 6 months	Yes	Rarely	Tap water	Empty, rinse with water, drying face up	Frequently	Rarely	Frequently	Rarely	Rarely	Rarely	Frequently	Always	Rarely	Rarely	Rarely	Frequently
24	Female	Student	Undergraduate	No	Myopia	5≤	Soft spherical	Eye care practitioner	Eye care practitioner	12	2-3 months	1-5 hours	Yearly	Yearly	No	Rarely	Not mentioned	Unknown	Multipurpose solution	Eye care practitioner	Yes	Yes	Lens case	every 6 months	Yes	Always	multipurpose solution	Empty, rinse with multipurpose solution, drying face up	Always	Always	Always	Rarely	Rarely	Rarely	Rarely	Always	Rarely	Rarely	Rarely	Always
24	Female	Student	Undergraduate	No	None	Plano	Soft cosmetic contact lens	Self-prescribed	Eye care practitioner	12	2-3 months	1-5 hours	Yearly	Yearly	No	Rarely	Not allowed	Not allowed	Multipurpose solution	Was not prescribed	Not applicable	Yes	Lens case	> 6 months	Yes	Occasionally	multipurpose solution	Empty, rinse with multipurpose solution, drying face up	Always	Always	Always	Rarely	Rarely	Rarely	Rarely	Always	Rarely	Rarely	Rarely	Occasionally
24	Female	Skilled	Undergraduate	No	Myopia	5≤	Soft spherical	Eye care practitioner	Eye care practitioner	12	> 1 year	1-5 hours	Yearly	Yearly	No	Rarely	Not mentioned	Not allowed	Multipurpose solution	Eye care practitioner	Yes	Yes	Lens case	Monthly	Yes	Always	multipurpose solution	Empty, rinse with multipurpose solution, drying face up	Always	Occasionally	Always	Rarely	Rarely	Rarely	Rarely	Always	Rarely	Rarely	Rarely	Rarely
24	Female	Student	Undergraduate	No	Myopia and astigmatism	>5	Soft toric lenses	Self-prescribed	Eye care practitioner	12	6-12 months	6-11 hours	3-6 months	Yearly	No	Rarely	Not mentioned	Not mentioned	Multipurpose solution	Eye care practitioner	Yes	Yes	Lens case	> 6 months	Yes	Rarely	multipurpose solution	Empty, rinse with multipurpose solution, drying face up	Always	Always	Always	Rarely	Rarely	Rarely	Occasionally	Always	Rarely	Rarely	Rarely	Frequently
25	Female	Student	Undergraduate	No	Myopia	5≤	Soft spherical	Self-prescribed	Eye care practitioner	12	4-6 months	1-5 hours	3-6 months	Yearly	Not mentioned	Rarely	Not allowed	Allowed	Multipurpose solution	Eye care practitioner	Yes	Yes	Lens case	> 6 months	Yes	Rarely	Tap water	Empty, rinse with water, no drying	Always	Occasionally	Always	Rarely	Rarely	Occasionally	Rarely	Always	Rarely	Rarely	Frequently	Rarely
25	Female	Unemployed	Undergraduate	No	Hyperopia	5≤	Soft spherical	Self-prescribed	Pharmacy	60	4-6 months	1-5 hours	Yearly	Yearly	No	Rarely	Not allowed	Not allowed	Multipurpose solution	Pharmacy	No	Yes	Lens case	> 6 months	Yes	Occasionally	multipurpose solution	Empty, rinse with multipurpose solution, drying face down	Always	Always	Always	Rarely	Rarely	Rarely	Rarely	Always	Rarely	Rarely	Occasionally	Occasionally
25	Female	Unemployed	Undergraduate	No	None	Plano	Soft cosmetic contact lens	Self-prescribed	Internet	12	4-6 months	1-5 hours	Yearly	Yearly	Not mentioned	Rarely	Not allowed	Not allowed	Multipurpose solution	Was not prescribed	Not applicable	Yes	Lens case	> 6 months	Yes	Rarely	Saline	Empty, rinse with saline, no drying	Frequently	Frequently	Frequently	Rarely	Rarely	Rarely	Frequently	Always	Rarely	Rarely	Occasionally	Rarely
25	Female	Skilled	Undergraduate	No	Myopia	5≤	Soft spherical	Eye care practitioner	Eye care practitioner	12	4-6 months	1-5 hours	Monthly	Monthly	No	Rarely	Unknown	Unknown	Multipurpose solution	Eye care practitioner	Yes	Yes	Lens case	Monthly	Yes	Always	multipurpose solution	Empty, rinse with multipurpose solution, drying face up	Frequently	Always	Always	Rarely	Rarely	Rarely	Rarely	Always	Rarely	Rarely	Always	Occasionally
25	Female	Skilled	Undergraduate	No	Myopia	5≤	Soft spherical	Self-prescribed	Eye care practitioner	12	1 month	1-5 hours	Monthly	Monthly	No	Frequently	Not allowed	Allowed	Multipurpose solution	Eye care practitioner	Yes	Yes	Lens case	Monthly	Yes	Frequently	multipurpose solution	Empty, rinse with multipurpose solution, drying face up	Always	Always	Always	Rarely	Rarely	Always	Rarely	Always	Rarely	Rarely	Always	Frequently
25	Female	Student	Undergraduate	No	Myopia	5≤	Soft spherical	Eye care practitioner	Eye care practitioner	12	4-6 months	1-5 hours	Monthly	Monthly	No	Rarely	Not allowed	Not allowed	Multipurpose solution	Eye care practitioner	Yes	Yes	Lens case	> 6 months	Yes	Frequently	multipurpose solution	Empty, rinse with multipurpose solution, no drying	Always	Always	Always	Rarely	Rarely	Rarely	Rarely	Always	Rarely	Rarely	Occasionally	Occasionally
25	Female	Skilled	Undergraduate	No	None	Plano	Soft cosmetic contact lens	Eye care practitioner	Eye care practitioner	12	4-6 months	1-5 hours	3-6 months	3-6 months	No	Rarely	Not allowed	Not allowed	Multipurpose solution	Eye care practitioner	Yes	Yes	Lens case	> 6 months	Yes	Occasionally	multipurpose solution	Empty, rinse with multipurpose solution, drying face up	Always	Always	Always	Rarely	Rarely	Rarely	Rarely	Always	Rarely	Rarely	Rarely	Always
25	Female	Celrical	Undergraduate	No	Myopia	5≤	Soft spherical	Eye care practitioner	Eye care practitioner	12	2-3 months	1-5 hours	3-6 months	3-6 months	No	Rarely	Not allowed	Not allowed	Saline	Eye care practitioner	Yes	Yes	Lens case	Monthly	Yes	Rarely	Saline	Empty, rinse with saline, no drying	Always	Always	Always	Rarely	Rarely	Rarely	Rarely	Always	Rarely	Rarely	Frequently	Rarely
25	Female	Unemployed	Undergraduate	No	Myopia	5≤	Soft spherical	Self-prescribed	Eye care practitioner	12	4-6 months	>12 hours	Monthly	Monthly	No	Rarely	Unknown	Allowed	Multipurpose solution	Was not prescribed	Not applicable	Yes	Lens case	every 6 months	Yes	Always	multipurpose solution	Empty, rinse with multipurpose solution, drying face up	Always	Frequently	Always	Rarely	Rarely	Occasionally	Rarely	Always	Rarely	Rarely	Rarely	Rarely
25	Female	Skilled	Undergraduate	No	Myopia	>5	Soft spherical	Self-prescribed	Eye care practitioner	84	4-6 months	6-11 hours	3-6 months	Yearly	No	Rarely	Not allowed	Not allowed	Multipurpose solution	Was not prescribed	Not applicable	Yes	Lens case	every 6 months	Yes	Always	Saline	Empty, rinse with saline, no drying	Always	Always	Always	Rarely	Rarely	Rarely	Rarely	Always	Rarely	Rarely	Occasionally	Occasionally
25	Female	Skilled	Undergraduate	No	Myopia	5≤	Soft spherical	Self-prescribed	Eye care practitioner	12	1 month	6-11 hours	3-6 months	Yearly	Not mentioned	Rarely	Not mentioned	Not mentioned	Multipurpose solution	Eye care practitioner	No	No	Lens case	> 6 months	Yes	Rarely	multipurpose solution	Empty, rinse with multipurpose solution, no drying	Always	Always	Always	Rarely	Rarely	Rarely	Rarely	Always	Rarely	Rarely	Rarely	Rarely
25	Male	Celrical	Undergraduate	No	Keratoconus	>5	Rigid gas permeable	Eye care practitioner	Eye care practitioner	36	4-6 months	>12 hours	Yearly	Yearly	No	Rarely	Not allowed	Allowed	Multipurpose solution	Eye care practitioner	Yes	Yes	Lens case	> 6 months	Yes	Rarely	multipurpose solution	Empty, rinse with multipurpose solution, drying face up	Frequently	Frequently	Always	Rarely	Always	Always	Occasionally	Always	Rarely	Rarely	Rarely	Frequently
25	Female	Student	Undergraduate	Yes	Myopia	5≤	Soft spherical	Eye care practitioner	Eye care practitioner	12	6-12 months	1-5 hours	Yearly	Yearly	Not mentioned	Rarely	Not mentioned	Not mentioned	Multipurpose solution	Eye care practitioner	Yes	No	Lens case	> 6 months	Yes	Rarely	multipurpose solution	Empty, rinse with multipurpose solution, no drying	Always	Always	Always	Rarely	Rarely	Rarely	Frequently	Always	Rarely	Occasionally	Occasionally	Occasionally
25	Male	Skilled	Undergraduate	Yes	Myopia	>5	Soft spherical	Eye care practitioner	Eye care practitioner	72	4-6 months	6-11 hours	Yearly	Yearly	Not mentioned	Rarely	Not mentioned	Not mentioned	Multipurpose solution	Was not prescribed	Not applicable	Yes	Lens case	every 6 months	Yes	Frequently	Saline	Empty, rinse with saline, no drying	Always	Always	Always	Rarely	Always	Always	Occasionally	Always	Rarely	Rarely	Occasionally	Rarely
25	Female	Unemployed	Postgraduate	No	None	Plano	Soft cosmetic contact lens	Self-prescribed	Eye care practitioner	18	4-6 months	1-5 hours	3-6 months	3-6 months	No	Rarely	Unknown	Unknown	Multipurpose solution	Eye care practitioner	Yes	Yes	Lens case	every 6 months	Yes	Rarely	multipurpose solution	Empty, rinse with multipurpose solution, no drying	Always	Always	Always	Rarely	Rarely	Rarely	Rarely	Always	Rarely	Rarely	Rarely	Frequently
25	Female	Professional	Undergraduate	Yes	Myopia	5≤	Soft spherical	Eye care practitioner	Eye care practitioner	12	6-12 months	1-5 hours	Yearly	Yearly	No	Rarely	Not allowed	Not allowed	Multipurpose solution	Eye care practitioner	Yes	Yes	Lens case	> 6 months	Yes	Occasionally	Tap water	Empty, rinse with water, drying face up	Always	Always	Always	Rarely	Rarely	Rarely	Rarely	Always	Rarely	Rarely	Rarely	Rarely
25	Female	Professional	Undergraduate	No	Myopia	5≤	Soft spherical	Self-prescribed	Eye care practitioner	12	> 1 year	6-11 hours	Yearly	Yearly	Not mentioned	Rarely	Not mentioned	Not mentioned	Multipurpose solution	Was not prescribed	Not applicable	Yes	Lens case	> 6 months	Yes	Frequently	Saline	Empty, rinse with saline, no drying	Always	Always	Always	Rarely	Rarely	Frequently	Rarely	Always	Rarely	Rarely	Occasionally	Rarely
25	Female	Student	Undergraduate	No	Myopia	>5	Soft spherical	Eye care practitioner	Eye care practitioner	12	> 1 year	1-5 hours	Yearly	Yearly	Not mentioned	Rarely	Not mentioned	Not mentioned	Multipurpose solution	Was not prescribed	Not applicable	Yes	Lens case	> 6 months	Yes	Occasionally	multipurpose solution	Empty, rinse with multipurpose solution, drying face up	Always	Always	Always	Rarely	Rarely	Rarely	Frequently	Always	Rarely	Rarely	Rarely	Frequently
25	Female	Student	Undergraduate	No	Myopia	5≤	Soft spherical	Self-prescribed	Eye care practitioner	12	4-6 months	1-5 hours	3-6 months	Yearly	Not mentioned	Rarely	Not allowed	Allowed	Multipurpose solution	Eye care practitioner	Yes	Yes	Lens case	> 6 months	Yes	Rarely	Tap water	Empty, rinse with water, no drying	Always	Occasionally	Always	Rarely	Rarely	Occasionally	Rarely	Always	Rarely	Rarely	Frequently	Rarely
25	Female	Unemployed	Undergraduate	No	Hyperopia	5≤	Soft spherical	Self-prescribed	Pharmacy	60	4-6 months	1-5 hours	Yearly	Yearly	No	Rarely	Not allowed	Not allowed	Multipurpose solution	Pharmacy	No	Yes	Lens case	> 6 months	Yes	Occasionally	multipurpose solution	Empty, rinse with multipurpose solution, drying face down	Always	Always	Always	Rarely	Rarely	Rarely	Rarely	Always	Rarely	Rarely	Occasionally	Occasionally
25	Female	Unemployed	Undergraduate	No	None	Plano	Soft cosmetic contact lens	Self-prescribed	Internet	12	4-6 months	1-5 hours	Yearly	Yearly	Not mentioned	Rarely	Not allowed	Not allowed	Multipurpose solution	Was not prescribed	Not applicable	Yes	Lens case	> 6 months	Yes	Rarely	Saline	Empty, rinse with saline, no drying	Frequently	Frequently	Frequently	Rarely	Rarely	Rarely	Frequently	Always	Rarely	Rarely	Occasionally	Rarely
25	Female	Skilled	Undergraduate	No	Myopia	5≤	Soft spherical	Eye care practitioner	Eye care practitioner	12	4-6 months	1-5 hours	Monthly	Monthly	No	Rarely	Unknown	Unknown	Multipurpose solution	Eye care practitioner	Yes	Yes	Lens case	Monthly	Yes	Always	multipurpose solution	Empty, rinse with multipurpose solution, drying face up	Frequently	Always	Always	Rarely	Rarely	Rarely	Rarely	Always	Rarely	Rarely	Always	Occasionally
25	Female	Skilled	Undergraduate	No	Myopia	5≤	Soft spherical	Self-prescribed	Eye care practitioner	12	1 month	1-5 hours	Monthly	Monthly	No	Frequently	Not allowed	Allowed	Multipurpose solution	Eye care practitioner	Yes	Yes	Lens case	Monthly	Yes	Frequently	multipurpose solution	Empty, rinse with multipurpose solution, drying face up	Always	Always	Always	Rarely	Rarely	Always	Rarely	Always	Rarely	Rarely	Always	Frequently
25	Female	Student	Undergraduate	No	Myopia	5≤	Soft spherical	Eye care practitioner	Eye care practitioner	12	4-6 months	1-5 hours	Monthly	Monthly	No	Rarely	Not allowed	Not allowed	Multipurpose solution	Eye care practitioner	Yes	Yes	Lens case	> 6 months	Yes	Frequently	multipurpose solution	Empty, rinse with multipurpose solution, no drying	Always	Always	Always	Rarely	Rarely	Rarely	Rarely	Always	Rarely	Rarely	Occasionally	Occasionally
25	Female	Skilled	Undergraduate	No	None	Plano	Soft cosmetic contact lens	Eye care practitioner	Eye care practitioner	12	4-6 months	1-5 hours	3-6 months	3-6 months	No	Rarely	Not allowed	Not allowed	Multipurpose solution	Eye care practitioner	Yes	Yes	Lens case	> 6 months	Yes	Occasionally	multipurpose solution	Empty, rinse with multipurpose solution, drying face up	Always	Always	Always	Rarely	Rarely	Rarely	Rarely	Always	Rarely	Rarely	Rarely	Always
25	Female	Celrical	Undergraduate	No	Myopia	5≤	Soft spherical	Eye care practitioner	Eye care practitioner	12	2-3 months	1-5 hours	3-6 months	3-6 months	No	Rarely	Not allowed	Not allowed	Saline	Eye care practitioner	Yes	Yes	Lens case	Monthly	Yes	Rarely	Saline	Empty, rinse with saline, no drying	Always	Always	Always	Rarely	Rarely	Rarely	Rarely	Always	Rarely	Rarely	Frequently	Rarely
25	Female	Unemployed	Undergraduate	No	Myopia	5≤	Soft spherical	Self-prescribed	Eye care practitioner	12	4-6 months	>12 hours	Monthly	Monthly	No	Rarely	Unknown	Allowed	Multipurpose solution	Was not prescribed	Not applicable	Yes	Lens case	every 6 months	Yes	Always	multipurpose solution	Empty, rinse with multipurpose solution, drying face up	Always	Frequently	Always	Rarely	Rarely	Occasionally	Rarely	Always	Rarely	Rarely	Rarely	Rarely
25	Female	Skilled	Undergraduate	No	Myopia	>5	Soft spherical	Self-prescribed	Eye care practitioner	84	4-6 months	6-11 hours	3-6 months	Yearly	No	Rarely	Not allowed	Not allowed	Multipurpose solution	Was not prescribed	Not applicable	Yes	Lens case	every 6 months	Yes	Always	Saline	Empty, rinse with saline, no drying	Always	Always	Always	Rarely	Rarely	Rarely	Rarely	Always	Rarely	Rarely	Occasionally	Occasionally
25	Female	Skilled	Undergraduate	No	Myopia	5≤	Soft spherical	Self-prescribed	Eye care practitioner	12	1 month	6-11 hours	3-6 months	Yearly	Not mentioned	Rarely	Not mentioned	Not mentioned	Multipurpose solution	Eye care practitioner	No	No	Lens case	> 6 months	Yes	Rarely	multipurpose solution	Empty, rinse with multipurpose solution, no drying	Always	Always	Always	Rarely	Rarely	Rarely	Rarely	Always	Rarely	Rarely	Rarely	Rarely
25	Male	Celrical	Undergraduate	No	Keratoconus	>5	Rigid gas permeable	Eye care practitioner	Eye care practitioner	36	4-6 months	>12 hours	Yearly	Yearly	No	Rarely	Not allowed	Allowed	Multipurpose solution	Eye care practitioner	Yes	Yes	Lens case	> 6 months	Yes	Rarely	multipurpose solution	Empty, rinse with multipurpose solution, drying face up	Frequently	Frequently	Always	Rarely	Always	Always	Occasionally	Always	Rarely	Rarely	Rarely	Frequently
25	Female	Student	Undergraduate	Yes	Myopia	5≤	Soft spherical	Eye care practitioner	Eye care practitioner	12	6-12 months	1-5 hours	Yearly	Yearly	Not mentioned	Rarely	Not mentioned	Not mentioned	Multipurpose solution	Eye care practitioner	Yes	No	Lens case	> 6 months	Yes	Rarely	multipurpose solution	Empty, rinse with multipurpose solution, no drying	Always	Always	Always	Rarely	Rarely	Rarely	Frequently	Always	Rarely	Occasionally	Occasionally	Occasionally
25	Male	Skilled	Undergraduate	Yes	Myopia	>5	Soft spherical	Eye care practitioner	Eye care practitioner	72	4-6 months	6-11 hours	Yearly	Yearly	Not mentioned	Rarely	Not mentioned	Not mentioned	Multipurpose solution	Was not prescribed	Not applicable	Yes	Lens case	every 6 months	Yes	Frequently	Saline	Empty, rinse with saline, no drying	Always	Always	Always	Rarely	Always	Always	Occasionally	Always	Rarely	Rarely	Occasionally	Rarely
25	Female	Unemployed	Postgraduate	No	None	Plano	Soft cosmetic contact lens	Self-prescribed	Eye care practitioner	18	4-6 months	1-5 hours	3-6 months	3-6 months	No	Rarely	Unknown	Unknown	Multipurpose solution	Eye care practitioner	Yes	Yes	Lens case	every 6 months	Yes	Rarely	multipurpose solution	Empty, rinse with multipurpose solution, no drying	Always	Always	Always	Rarely	Rarely	Rarely	Rarely	Always	Rarely	Rarely	Rarely	Frequently
25	Female	Professional	Undergraduate	Yes	Myopia	5≤	Soft spherical	Eye care practitioner	Eye care practitioner	12	6-12 months	1-5 hours	Yearly	Yearly	No	Rarely	Not allowed	Not allowed	Multipurpose solution	Eye care practitioner	Yes	Yes	Lens case	> 6 months	Yes	Occasionally	Tap water	Empty, rinse with water, drying face up	Always	Always	Always	Rarely	Rarely	Rarely	Rarely	Always	Rarely	Rarely	Rarely	Rarely
25	Female	Professional	Undergraduate	No	Myopia	5≤	Soft spherical	Self-prescribed	Eye care practitioner	12	> 1 year	6-11 hours	Yearly	Yearly	Not mentioned	Rarely	Not mentioned	Not mentioned	Multipurpose solution	Was not prescribed	Not applicable	Yes	Lens case	> 6 months	Yes	Frequently	Saline	Empty, rinse with saline, no drying	Always	Always	Always	Rarely	Rarely	Frequently	Rarely	Always	Rarely	Rarely	Occasionally	Rarely
25	Female	Student	Undergraduate	No	Myopia	>5	Soft spherical	Eye care practitioner	Eye care practitioner	12	> 1 year	1-5 hours	Yearly	Yearly	Not mentioned	Rarely	Not mentioned	Not mentioned	Multipurpose solution	Was not prescribed	Not applicable	Yes	Lens case	> 6 months	Yes	Occasionally	multipurpose solution	Empty, rinse with multipurpose solution, drying face up	Always	Always	Always	Rarely	Rarely	Rarely	Frequently	Always	Rarely	Rarely	Rarely	Frequently
25	Female	Student	Undergraduate	No	Myopia	5≤	Soft spherical	Self-prescribed	Eye care practitioner	12	4-6 months	1-5 hours	3-6 months	Yearly	Not mentioned	Rarely	Not allowed	Allowed	Multipurpose solution	Eye care practitioner	Yes	Yes	Lens case	> 6 months	Yes	Rarely	Tap water	Empty, rinse with water, no drying	Always	Occasionally	Always	Rarely	Rarely	Occasionally	Rarely	Always	Rarely	Rarely	Frequently	Rarely
25	Female	Unemployed	Undergraduate	No	Hyperopia	5≤	Soft spherical	Self-prescribed	Pharmacy	60	4-6 months	1-5 hours	Yearly	Yearly	No	Rarely	Not allowed	Not allowed	Multipurpose solution	Pharmacy	No	Yes	Lens case	> 6 months	Yes	Occasionally	multipurpose solution	Empty, rinse with multipurpose solution, drying face down	Always	Always	Always	Rarely	Rarely	Rarely	Rarely	Always	Rarely	Rarely	Occasionally	Occasionally
25	Female	Unemployed	Undergraduate	No	None	Plano	Soft cosmetic contact lens	Self-prescribed	Internet	12	4-6 months	1-5 hours	Yearly	Yearly	Not mentioned	Rarely	Not allowed	Not allowed	Multipurpose solution	Was not prescribed	Not applicable	Yes	Lens case	> 6 months	Yes	Rarely	Saline	Empty, rinse with saline, no drying	Frequently	Frequently	Frequently	Rarely	Rarely	Rarely	Frequently	Always	Rarely	Rarely	Occasionally	Rarely
25	Female	Skilled	Undergraduate	No	Myopia	5≤	Soft spherical	Eye care practitioner	Eye care practitioner	12	4-6 months	1-5 hours	Monthly	Monthly	No	Rarely	Unknown	Unknown	Multipurpose solution	Eye care practitioner	Yes	Yes	Lens case	Monthly	Yes	Always	multipurpose solution	Empty, rinse with multipurpose solution, drying face up	Frequently	Always	Always	Rarely	Rarely	Rarely	Rarely	Always	Rarely	Rarely	Always	Occasionally
25	Female	Skilled	Undergraduate	No	Myopia	5≤	Soft spherical	Self-prescribed	Eye care practitioner	12	1 month	1-5 hours	Monthly	Monthly	No	Frequently	Not allowed	Allowed	Multipurpose solution	Eye care practitioner	Yes	Yes	Lens case	Monthly	Yes	Frequently	multipurpose solution	Empty, rinse with multipurpose solution, drying face up	Always	Always	Always	Rarely	Rarely	Always	Rarely	Always	Rarely	Rarely	Always	Frequently
25	Female	Student	Undergraduate	No	Myopia	5≤	Soft spherical	Eye care practitioner	Eye care practitioner	12	4-6 months	1-5 hours	Monthly	Monthly	No	Rarely	Not allowed	Not allowed	Multipurpose solution	Eye care practitioner	Yes	Yes	Lens case	> 6 months	Yes	Frequently	multipurpose solution	Empty, rinse with multipurpose solution, no drying	Always	Always	Always	Rarely	Rarely	Rarely	Rarely	Always	Rarely	Rarely	Occasionally	Occasionally
25	Female	Skilled	Undergraduate	No	None	Plano	Soft cosmetic contact lens	Eye care practitioner	Eye care practitioner	12	4-6 months	1-5 hours	3-6 months	3-6 months	No	Rarely	Not allowed	Not allowed	Multipurpose solution	Eye care practitioner	Yes	Yes	Lens case	> 6 months	Yes	Occasionally	multipurpose solution	Empty, rinse with multipurpose solution, drying face up	Always	Always	Always	Rarely	Rarely	Rarely	Rarely	Always	Rarely	Rarely	Rarely	Always
25	Female	Celrical	Undergraduate	No	Myopia	5≤	Soft spherical	Eye care practitioner	Eye care practitioner	12	2-3 months	1-5 hours	3-6 months	3-6 months	No	Rarely	Not allowed	Not allowed	Saline	Eye care practitioner	Yes	Yes	Lens case	Monthly	Yes	Rarely	Saline	Empty, rinse with saline, no drying	Always	Always	Always	Rarely	Rarely	Rarely	Rarely	Always	Rarely	Rarely	Frequently	Rarely
25	Female	Unemployed	Undergraduate	No	Myopia	5≤	Soft spherical	Self-prescribed	Eye care practitioner	12	4-6 months	>12 hours	Monthly	Monthly	No	Rarely	Unknown	Allowed	Multipurpose solution	Was not prescribed	Not applicable	Yes	Lens case	every 6 months	Yes	Always	multipurpose solution	Empty, rinse with multipurpose solution, drying face up	Always	Frequently	Always	Rarely	Rarely	Occasionally	Rarely	Always	Rarely	Rarely	Rarely	Rarely
25	Female	Skilled	Undergraduate	No	Myopia	>5	Soft spherical	Self-prescribed	Eye care practitioner	84	4-6 months	6-11 hours	3-6 months	Yearly	No	Rarely	Not allowed	Not allowed	Multipurpose solution	Was not prescribed	Not applicable	Yes	Lens case	every 6 months	Yes	Always	Saline	Empty, rinse with saline, no drying	Always	Always	Always	Rarely	Rarely	Rarely	Rarely	Always	Rarely	Rarely	Occasionally	Occasionally
25	Female	Skilled	Undergraduate	No	Myopia	5≤	Soft spherical	Self-prescribed	Eye care practitioner	12	1 month	6-11 hours	3-6 months	Yearly	Not mentioned	Rarely	Not mentioned	Not mentioned	Multipurpose solution	Eye care practitioner	No	No	Lens case	> 6 months	Yes	Rarely	multipurpose solution	Empty, rinse with multipurpose solution, no drying	Always	Always	Always	Rarely	Rarely	Rarely	Rarely	Always	Rarely	Rarely	Rarely	Rarely
25	Male	Celrical	Undergraduate	No	Keratoconus	>5	Rigid gas permeable	Eye care practitioner	Eye care practitioner	36	4-6 months	>12 hours	Yearly	Yearly	No	Rarely	Not allowed	Allowed	Multipurpose solution	Eye care practitioner	Yes	Yes	Lens case	> 6 months	Yes	Rarely	multipurpose solution	Not applicable	Frequently	Frequently	Always	Rarely	Always	Always	Occasionally	Always	Rarely	Rarely	Rarely	Frequently
25	Female	Student	Undergraduate	Yes	Myopia	5≤	Soft spherical	Eye care practitioner	Eye care practitioner	12	6-12 months	1-5 hours	Yearly	Yearly	Not mentioned	Rarely	Not mentioned	Not mentioned	Multipurpose solution	Eye care practitioner	Yes	No	Lens case	> 6 months	Yes	Rarely	multipurpose solution	Empty, rinse with multipurpose solution, no drying	Always	Always	Always	Rarely	Rarely	Rarely	Frequently	Always	Rarely	Occasionally	Occasionally	Occasionally
25	Male	Skilled	Undergraduate	Yes	Myopia	>5	Soft spherical	Eye care practitioner	Eye care practitioner	72	4-6 months	6-11 hours	Yearly	Yearly	Not mentioned	Rarely	Not mentioned	Not mentioned	Multipurpose solution	Was not prescribed	Not applicable	Yes	Lens case	every 6 months	Yes	Frequently	Saline	Empty, rinse with saline, no drying	Always	Always	Always	Rarely	Always	Always	Occasionally	Always	Rarely	Rarely	Occasionally	Rarely
25	Female	Unemployed	Postgraduate	No	None	Plano	Soft cosmetic contact lens	Self-prescribed	Eye care practitioner	12	4-6 months	1-5 hours	3-6 months	3-6 months	No	Rarely	Unknown	Unknown	Multipurpose solution	Eye care practitioner	Yes	Yes	Lens case	every 6 months	Yes	Rarely	multipurpose solution	Empty, rinse with multipurpose solution, no drying	Always	Always	Always	Rarely	Rarely	Rarely	Rarely	Always	Rarely	Rarely	Rarely	Frequently
25	Female	Professional	Undergraduate	Yes	Myopia	5≤	Soft spherical	Eye care practitioner	Eye care practitioner	12	6-12 months	1-5 hours	Yearly	Yearly	No	Rarely	Not allowed	Not allowed	Multipurpose solution	Eye care practitioner	Yes	Yes	Lens case	> 6 months	Yes	Occasionally	Tap water	Empty, rinse with water, drying face up	Always	Always	Always	Rarely	Rarely	Rarely	Rarely	Always	Rarely	Rarely	Rarely	Rarely
25	Female	Professional	Undergraduate	No	Myopia	5≤	Soft spherical	Self-prescribed	Eye care practitioner	12	> 1 year	6-11 hours	Yearly	Yearly	Not mentioned	Rarely	Not mentioned	Not mentioned	Multipurpose solution	Was not prescribed	Not applicable	Yes	Lens case	> 6 months	Yes	Frequently	Saline	Empty, rinse with saline, no drying	Always	Always	Always	Rarely	Rarely	Frequently	Rarely	Always	Rarely	Rarely	Occasionally	Rarely
25	Female	Student	Undergraduate	No	Myopia	>5	Soft spherical	Eye care practitioner	Eye care practitioner	12	> 1 year	1-5 hours	Yearly	Yearly	Not mentioned	Rarely	Not mentioned	Not mentioned	Multipurpose solution	Was not prescribed	Not applicable	Yes	Lens case	> 6 months	Yes	Occasionally	multipurpose solution	Empty, rinse with multipurpose solution, drying face up	Always	Always	Always	Rarely	Rarely	Rarely	Frequently	Always	Rarely	Rarely	Rarely	Frequently
26	Female	Skilled	Postgraduate	No	Myopia	5≤	Soft spherical	Self-prescribed	Eye care practitioner	48	1 month	6-11 hours	Monthly	3-6 months	No	Rarely	Not allowed	Unknown	Multipurpose solution	Was not prescribed	Not applicable	Yes	Lens case	> 6 months	Yes	Rarely	multipurpose solution	Empty, rinse with multipurpose solution, drying face up	Occasionally	Occasionally	Occasionally	Rarely	Rarely	Occasionally	Frequently	Always	Rarely	Occasionally	Frequently	Occasionally
26	Female	Professional	Undergraduate	No	Myopia	5≤	Soft spherical	Eye care practitioner	Eye care practitioner	12	4-6 months	6-11 hours	Yearly	Yearly	Not mentioned	Rarely	Not allowed	Not allowed	Multipurpose solution	Eye care practitioner	Yes	Yes	Lens case	> 6 months	Yes	Rarely	multipurpose solution	Empty, rinse with multipurpose solution, no drying	Always	Frequently	Always	Rarely	Rarely	Rarely	Always	Always	Rarely	Rarely	Rarely	Rarely
26	Female	Student	Undergraduate	No	Myopia	5≤	Soft spherical	Eye care practitioner	Eye care practitioner	12	> 1 year	1-5 hours	Yearly	Yearly	Not mentioned	Rarely	Not mentioned	Not mentioned	Multipurpose solution	Was not prescribed	Not applicable	Yes	Lens case	> 6 months	Yes	Occasionally	Tap water	Empty, rinse with water, drying face up	Always	Frequently	Always	Rarely	Rarely	Rarely	Rarely	Always	Rarely	Rarely	Rarely	Occasionally
26	Female	Skilled	Undergraduate	No	Myopia	5≤	Soft spherical	Eye care practitioner	Eye care practitioner	12	6-12 months	>12 hours	Monthly	Monthly	No	Rarely	Not allowed	Allowed	Multipurpose solution	Eye care practitioner	No	Yes	Lens case	> 6 months	Yes	Rarely	Saline	Empty, rinse with saline, no drying	Always	Always	Always	Rarely	Rarely	Rarely	Rarely	Always	Rarely	Rarely	Occasionally	Always
26	Female	Skilled	Undergraduate	No	Hyperopia	5≤	Soft spherical	Eye care practitioner	Eye care practitioner	72	1 month	6-11 hours	Yearly	Yearly	No	Rarely	Unknown	Unknown	Multipurpose solution	Eye care practitioner	Yes	Yes	Lens case	every 6 months	Yes	Occasionally	Saline	Empty, rinse with saline, drying face up	Always	Always	Always	Rarely	Rarely	Rarely	Rarely	Always	Rarely	Rarely	Occasionally	Frequently
26	Female	Unemployed	Postgraduate	No	Myopia	5≤	Soft spherical	Eye care practitioner	Eye care practitioner	84	6-12 months	6-11 hours	3-6 months	Yearly	No	Rarely	Not allowed	Allowed	Multipurpose solution	Eye care practitioner	No	Yes	Lens case	every 6 months	Yes	Rarely	multipurpose solution	Empty, rinse with multipurpose solution, drying face up	Always	Always	Always	Rarely	Rarely	Occasionally	Always	Frequently	Rarely	Rarely	Always	Rarely
26	Female	Skilled	Postgraduate	No	Myopia	5≤	Soft spherical	Self-prescribed	Eye care practitioner	48	1 month	6-11 hours	Monthly	3-6 months	No	Rarely	Not allowed	Unknown	Multipurpose solution	Was not prescribed	Not applicable	Yes	Lens case	> 6 months	Yes	Rarely	multipurpose solution	Empty, rinse with multipurpose solution, drying face up	Occasionally	Occasionally	Occasionally	Rarely	Rarely	Occasionally	Frequently	Always	Rarely	Occasionally	Frequently	Occasionally
26	Female	Professional	Undergraduate	No	Myopia	5≤	Soft spherical	Eye care practitioner	Eye care practitioner	12	4-6 months	6-11 hours	Yearly	Yearly	Not mentioned	Rarely	Not allowed	Not allowed	Multipurpose solution	Eye care practitioner	Yes	Yes	Lens case	> 6 months	Yes	Rarely	multipurpose solution	Empty, rinse with multipurpose solution, no drying	Always	Frequently	Always	Rarely	Rarely	Rarely	Always	Always	Rarely	Rarely	Rarely	Rarely
26	Female	Student	Undergraduate	No	Myopia	5≤	Soft spherical	Eye care practitioner	Eye care practitioner	12	> 1 year	1-5 hours	Yearly	Yearly	Not mentioned	Rarely	Not mentioned	Not mentioned	Multipurpose solution	Was not prescribed	Not applicable	Yes	Lens case	> 6 months	Yes	Occasionally	Tap water	Empty, rinse with water, drying face up	Always	Frequently	Always	Rarely	Rarely	Rarely	Rarely	Always	Rarely	Rarely	Rarely	Occasionally
26	Female	Skilled	Undergraduate	No	Myopia	5≤	Soft spherical	Eye care practitioner	Eye care practitioner	12	6-12 months	>12 hours	Monthly	Monthly	No	Rarely	Not allowed	Allowed	Multipurpose solution	Eye care practitioner	No	Yes	Lens case	> 6 months	Yes	Rarely	Saline	Empty, rinse with saline, no drying	Always	Always	Always	Rarely	Rarely	Rarely	Rarely	Always	Rarely	Rarely	Occasionally	Always
26	Female	Skilled	Undergraduate	No	Hyperopia	5≤	Soft spherical	Eye care practitioner	Eye care practitioner	72	1 month	6-11 hours	Yearly	Yearly	No	Rarely	Unknown	Unknown	Multipurpose solution	Eye care practitioner	Yes	Yes	Lens case	every 6 months	Yes	Occasionally	Saline	Empty, rinse with saline, drying face up	Always	Always	Always	Rarely	Rarely	Rarely	Rarely	Always	Rarely	Rarely	Occasionally	Frequently
26	Female	Unemployed	Postgraduate	No	Myopia	5≤	Soft spherical	Eye care practitioner	Eye care practitioner	84	6-12 months	6-11 hours	3-6 months	Yearly	No	Rarely	Not allowed	Allowed	Multipurpose solution	Eye care practitioner	No	Yes	Lens case	every 6 months	Yes	Rarely	multipurpose solution	Empty, rinse with multipurpose solution, drying face up	Always	Always	Always	Rarely	Rarely	Occasionally	Always	Frequently	Rarely	Rarely	Always	Rarely
26	Female	Skilled	Postgraduate	No	Myopia	5≤	Soft spherical	Self-prescribed	Eye care practitioner	48	1 month	6-11 hours	Monthly	3-6 months	No	Rarely	Not allowed	Unknown	Multipurpose solution	Was not prescribed	Not applicable	Yes	Lens case	> 6 months	Yes	Rarely	multipurpose solution	Empty, rinse with multipurpose solution, drying face up	Occasionally	Occasionally	Occasionally	Rarely	Rarely	Occasionally	Frequently	Always	Rarely	Occasionally	Frequently	Occasionally
26	Female	Professional	Undergraduate	No	Myopia	5≤	Soft spherical	Eye care practitioner	Eye care practitioner	12	4-6 months	6-11 hours	Yearly	Yearly	Not mentioned	Rarely	Not allowed	Not allowed	Multipurpose solution	Eye care practitioner	Yes	Yes	Lens case	> 6 months	Yes	Rarely	multipurpose solution	Empty, rinse with multipurpose solution, no drying	Always	Frequently	Always	Rarely	Rarely	Rarely	Always	Always	Rarely	Rarely	Rarely	Rarely
26	Female	Student	Undergraduate	No	Myopia	5≤	Soft spherical	Eye care practitioner	Eye care practitioner	12	> 1 year	1-5 hours	Yearly	Yearly	Not mentioned	Rarely	Not mentioned	Not mentioned	Multipurpose solution	Was not prescribed	Not applicable	Yes	Lens case	> 6 months	Yes	Occasionally	Tap water	Empty, rinse with water, drying face up	Always	Frequently	Always	Rarely	Rarely	Rarely	Rarely	Always	Rarely	Rarely	Rarely	Occasionally
26	Female	Skilled	Undergraduate	No	Myopia	5≤	Soft spherical	Eye care practitioner	Eye care practitioner	12	6-12 months	>12 hours	Monthly	Monthly	No	Rarely	Not allowed	Allowed	Multipurpose solution	Eye care practitioner	No	Yes	Lens case	> 6 months	Yes	Rarely	Saline	Empty, rinse with saline, no drying	Always	Always	Always	Rarely	Rarely	Rarely	Rarely	Always	Rarely	Rarely	Occasionally	Always
26	Female	Skilled	Undergraduate	No	Hyperopia	5≤	Soft spherical	Eye care practitioner	Eye care practitioner	72	1 month	6-11 hours	Yearly	Yearly	No	Rarely	Unknown	Unknown	Multipurpose solution	Eye care practitioner	Yes	Yes	Lens case	every 6 months	Yes	Occasionally	Saline	Empty, rinse with saline, drying face up	Always	Always	Always	Rarely	Rarely	Rarely	Rarely	Always	Rarely	Rarely	Occasionally	Frequently
26	Female	Unemployed	Postgraduate	No	Myopia	5≤	Soft spherical	Eye care practitioner	Eye care practitioner	84	6-12 months	6-11 hours	3-6 months	Yearly	No	Rarely	Not allowed	Allowed	Multipurpose solution	Eye care practitioner	No	Yes	Lens case	every 6 months	Yes	Rarely	multipurpose solution	Empty, rinse with multipurpose solution, drying face up	Always	Always	Always	Rarely	Rarely	Occasionally	Always	Frequently	Rarely	Rarely	Always	Rarely
27	Male	Celrical	Undergraduate	Yes	Keratoconus	>5	Rigid gas permeable	Eye care practitioner	Eye care practitioner	12	> 1 year	6-11 hours	Yearly	Yearly	No	Rarely	Not mentioned	Not allowed	Multipurpose solution	Eye care practitioner	Yes	No	Lens case	every 6 months	Yes	Frequently	Tap water	Empty, rinse with water, no drying	Always	Always	Always	Rarely	Rarely	Rarely	Frequently	Always	Rarely	Rarely	Rarely	Rarely
27	Female	Celrical	Postgraduate	No	Myopia	5≤	Soft spherical	Self-prescribed	Eye care practitioner	12	2-3 months	6-11 hours	3-6 months	3-6 months	No	Rarely	Not allowed	Not allowed	Multipurpose solution		Yes	No	Lens case	> 6 months	Yes	Frequently	Saline	Empty, rinse with saline, no drying	Always	Frequently	Always	Rarely	Rarely	Rarely	Always	Frequently	Rarely	Rarely	Occasionally	Rarely
27	Male	Celrical	Undergraduate	Yes	Keratoconus	>5	Rigid gas permeable	Eye care practitioner	Eye care practitioner	12	> 1 year	6-11 hours	Yearly	Yearly	No	Rarely	Not mentioned	Not allowed	Multipurpose solution	Eye care practitioner	Yes	No	Lens case	every 6 months	Yes	Frequently	Tap water	Empty, rinse with water, no drying	Always	Always	Always	Rarely	Rarely	Rarely	Frequently	Always	Rarely	Rarely	Rarely	Rarely
27	Female	Celrical	Postgraduate	No	Myopia	5≤	Soft spherical	Self-prescribed	Eye care practitioner	12	2-3 months	6-11 hours	3-6 months	3-6 months	No	Rarely	Not allowed	Not allowed	Multipurpose solution		Yes	No	Lens case	> 6 months	Yes	Frequently	Saline	Empty, rinse with saline, no drying	Always	Frequently	Always	Rarely	Rarely	Rarely	Always	Frequently	Rarely	Rarely	Occasionally	Rarely
27	Male	Celrical	Undergraduate	Yes	Keratoconus	>5	Rigid gas permeable	Eye care practitioner	Eye care practitioner	12	> 1 year	6-11 hours	Yearly	Yearly	No	Rarely	Not mentioned	Not allowed	Multipurpose solution	Eye care practitioner	Yes	No	Lens case	every 6 months	Yes	Frequently	Tap water	Empty, rinse with water, no drying	Always	Always	Always	Rarely	Rarely	Rarely	Frequently	Always	Rarely	Rarely	Rarely	Rarely
27	Female	Celrical	Postgraduate	No	Myopia	5≤	Soft spherical	Self-prescribed	Eye care practitioner	12	2-3 months	6-11 hours	3-6 months	3-6 months	No	Rarely	Not allowed	Not allowed	Multipurpose solution		Yes	No	Lens case	> 6 months	Yes	Frequently	Saline	Empty, rinse with saline, no drying	Always	Frequently	Always	Rarely	Rarely	Rarely	Always	Frequently	Rarely	Rarely	Occasionally	Rarely
28	Female	Skilled	Undergraduate	No	Myopia	5≤	Soft spherical	Self-prescribed	Eye care practitioner	132	2-3 months	1-5 hours	3-6 months	3-6 months	No	Rarely	Not allowed	Allowed	Multipurpose solution	Was not prescribed	Not applicable	No	Mostly lens case, sometimes other containers	Monthly	Yes	Rarely	Tap water	Empty, rinse with water, drying face up	Always	Always	Always	Rarely	Rarely	Always	Frequently	Always	Rarely	Rarely	Occasionally	Rarely
28	Female	Celrical	Undergraduate	No	Myopia	5≤	Soft spherical	Self-prescribed	Eye care practitioner	12	1 month	1-5 hours	3-6 months	Yearly	No	Rarely	Not allowed	Not allowed	Multipurpose solution	Was not prescribed	Not applicable	Yes	Lens case	every 6 months	Yes	Frequently	multipurpose solution	Empty, rinse with multipurpose solution, drying face up	Always	Frequently	Always	Rarely	Rarely	Rarely	Frequently	Always	Rarely	Rarely	Always	Rarely
28	Female	Skilled	Undergraduate	No	Hyperopia	>5	Soft spherical	Eye care practitioner	Eye care practitioner	72	4-6 months	6-11 hours	Monthly	Monthly	Not mentioned	Rarely	Not mentioned	Not mentioned	Multipurpose solution	Eye care practitioner	Yes	Yes	Lens case	Monthly	Yes	Always	multipurpose solution	Empty, rinse with multipurpose solution, drying face up	Always	Always	Always	Rarely	Rarely	Rarely	Rarely	Always	Rarely	Rarely	Rarely	Always
28	Female	Celrical	Undergraduate	No	Myopia	5≤	Soft spherical	Eye care practitioner	Eye care practitioner	12	2-3 months	6-11 hours	3-6 months	3-6 months	No	Rarely	Not allowed	Allowed	Multipurpose solution	Eye care practitioner	Yes	No	Lens case	Monthly	Yes	Frequently	multipurpose solution	Empty, rinse with multipurpose solution, no drying	Always	Occasionally	Always	Rarely	Rarely	Frequently	Occasionally	Always	Rarely	Rarely	Occasionally	Occasionally
28	Female	Celrical	Undergraduate	No	Myopia	5≤	Soft spherical	Eye care practitioner	Eye care practitioner	12	2-3 months	>12 hours	Monthly	Monthly	No	Occasionally	Not allowed	Allowed	Multipurpose solution	Eye care practitioner	Yes	Yes	Lens case	Monthly	Yes	Frequently	multipurpose solution	Empty, rinse with multipurpose solution, drying face up	Frequently	Occasionally	Always	Rarely	Rarely	Always	Occasionally	Always	Rarely	Rarely	Rarely	Occasionally
28	Female	Celrical	Postgraduate	No	Myopia	5≤	Soft spherical	Eye care practitioner	Eye care practitioner	72	6-12 months	6-11 hours	Yearly	Yearly	Not mentioned	Rarely	Not mentioned	Not mentioned	Multipurpose solution	Eye care practitioner	Yes	No	Lens case	> 6 months	Yes	Frequently	Tap water	Empty, rinse with water, drying face up	Always	Rarely	Always	Rarely	Rarely	Rarely	Rarely	Always	Rarely	Rarely	Rarely	Always
28	Female	Professional	Postgraduate	No	Myopia	5≤	Soft spherical	Eye care practitioner	Pharmacy	12	1 month	1-5 hours	3-6 months	3-6 months	No	Rarely	Not mentioned	Not mentioned	Multipurpose solution	Eye care practitioner	Yes	Yes	Lens case	Monthly	Yes	Frequently	multipurpose solution	Empty, rinse with multipurpose solution, drying face up	Always	Always	Always	Rarely	Rarely	Rarely	Rarely	Always	Rarely	Rarely	Occasionally	Occasionally
28	Female	Celrical	Undergraduate	No	Myopia and astigmatism	5≤	Soft toric lenses	Eye care practitioner	Eye care practitioner	12	6-12 months	1-5 hours	Yearly	Yearly	Not mentioned	Rarely	Not mentioned	Not mentioned	Multipurpose solution	Was not prescribed	Not applicable	Yes	Mostly lens case, sometimes other containers	every 6 months	Yes	Always	Saline	Empty, rinse with saline, no drying	Always	Always	Always	Rarely	Rarely	Rarely	Occasionally	Always	Rarely	Rarely	Rarely	Occasionally
28	Female	Celrical	Postgraduate	No	Myopia	5≤	Soft spherical	Self-prescribed	Pharmacy	72	2-3 months	6-11 hours	Daily disposable	Daily disposable	Not mentioned	Rarely	Not allowed	Allowed	Multipurpose solution	Eye care practitioner	Yes	Yes	Daily disposal	Not applicable	Not applicable	Not applicable	Not applicable	Not applicable	Always	Always	Not applicable	Not applicable	Rarely	Frequently	Not applicable	Not applicable	Rarely	Not applicable	Not applicable	Occasionally
28	Female	Skilled	Undergraduate	No	Myopia	5≤	Soft spherical	Self-prescribed	Eye care practitioner	132	2-3 months	1-5 hours	3-6 months	3-6 months	No	Rarely	Not allowed	Allowed	Multipurpose solution	Was not prescribed	Not applicable	No	Mostly lens case, sometimes other containers	Monthly	Yes	Rarely	Tap water	Empty, rinse with water, drying face up	Always	Always	Always	Rarely	Rarely	Always	Frequently	Always	Rarely	Rarely	Occasionally	Rarely
28	Female	Celrical	Undergraduate	No	Myopia	5≤	Soft spherical	Self-prescribed	Eye care practitioner	12	1 month	1-5 hours	3-6 months	Yearly	No	Rarely	Not allowed	Not allowed	Multipurpose solution	Was not prescribed	Not applicable	Yes	Lens case	every 6 months	Yes	Frequently	multipurpose solution	Empty, rinse with multipurpose solution, drying face up	Always	Frequently	Always	Rarely	Rarely	Rarely	Frequently	Always	Rarely	Rarely	Always	Rarely
28	Female	Skilled	Undergraduate	No	Hyperopia	>5	Soft spherical	Eye care practitioner	Eye care practitioner	72	4-6 months	6-11 hours	Monthly	Monthly	Not mentioned	Rarely	Not mentioned	Not mentioned	Multipurpose solution	Eye care practitioner	Yes	Yes	Lens case	Monthly	Yes	Always	multipurpose solution	Empty, rinse with multipurpose solution, drying face up	Always	Always	Always	Rarely	Rarely	Rarely	Rarely	Always	Rarely	Rarely	Rarely	Always
28	Female	Celrical	Undergraduate	No	Myopia	5≤	Soft spherical	Eye care practitioner	Eye care practitioner	12	2-3 months	6-11 hours	3-6 months	3-6 months	No	Rarely	Not allowed	Allowed	Multipurpose solution	Eye care practitioner	Yes	No	Lens case	Monthly	Yes	Frequently	multipurpose solution	Empty, rinse with multipurpose solution, no drying	Always	Occasionally	Always	Rarely	Rarely	Frequently	Occasionally	Always	Rarely	Rarely	Occasionally	Occasionally
28	Female	Celrical	Undergraduate	No	Myopia	5≤	Soft spherical	Eye care practitioner	Eye care practitioner	12	2-3 months	>12 hours	Monthly	Monthly	No	Occasionally	Not allowed	Allowed	Multipurpose solution	Eye care practitioner	Yes	Yes	Lens case	Monthly	Yes	Frequently	multipurpose solution	Empty, rinse with multipurpose solution, drying face up	Frequently	Occasionally	Always	Rarely	Rarely	Always	Occasionally	Always	Rarely	Rarely	Rarely	Occasionally
28	Female	Celrical	Postgraduate	No	Myopia	5≤	Soft spherical	Eye care practitioner	Eye care practitioner	72	6-12 months	6-11 hours	Yearly	Yearly	Not mentioned	Rarely	Not mentioned	Not mentioned	Multipurpose solution	Eye care practitioner	Yes	No	Lens case	> 6 months	Yes	Frequently	Tap water	Empty, rinse with water, drying face up	Always	Rarely	Always	Rarely	Rarely	Rarely	Rarely	Always	Rarely	Rarely	Rarely	Always
28	Female	Professional	Postgraduate	No	Myopia	5≤	Soft spherical	Eye care practitioner	Pharmacy	12	1 month	1-5 hours	3-6 months	3-6 months	No	Rarely	Not mentioned	Not mentioned	Multipurpose solution	Eye care practitioner	Yes	Yes	Lens case	Monthly	Yes	Frequently	multipurpose solution	Empty, rinse with multipurpose solution, drying face up	Always	Always	Always	Rarely	Rarely	Rarely	Rarely	Always	Rarely	Rarely	Occasionally	Occasionally
28	Female	Celrical	Undergraduate	No	Myopia and astigmatism	5≤	Soft toric lenses	Eye care practitioner	Eye care practitioner	12	6-12 months	1-5 hours	Yearly	Yearly	Not mentioned	Rarely	Not mentioned	Not mentioned	Multipurpose solution	Was not prescribed	Not applicable	Yes	Mostly lens case, sometimes other containers	every 6 months	Yes	Always	Saline	Empty, rinse with saline, no drying	Always	Always	Always	Rarely	Rarely	Rarely	Occasionally	Always	Rarely	Rarely	Rarely	Occasionally
28	Female	Celrical	Postgraduate	No	Myopia	5≤	Soft spherical	Self-prescribed	Pharmacy	72	2-3 months	6-11 hours	Daily disposable	Daily disposable	Not mentioned	Rarely	Not allowed	Allowed	Multipurpose solution	Eye care practitioner	Yes	Yes	Daily disposal	Not applicable	Not applicable	Not applicable	Not applicable	Not applicable	Always	Always	Not applicable	Not applicable	Rarely	Frequently	Not applicable	Not applicable	Rarely	Not applicable	Not applicable	Occasionally
28	Female	Skilled	Undergraduate	No	Myopia	5≤	Soft spherical	Self-prescribed	Eye care practitioner	132	2-3 months	1-5 hours	3-6 months	3-6 months	No	Rarely	Not allowed	Allowed	Multipurpose solution	Was not prescribed	Not applicable	No	Mostly lens case, sometimes other containers	Monthly	Yes	Rarely	Tap water	Empty, rinse with water, drying face up	Always	Always	Always	Rarely	Rarely	Always	Frequently	Always	Rarely	Rarely	Occasionally	Rarely
28	Female	Celrical	Undergraduate	No	Myopia	5≤	Soft spherical	Self-prescribed	Eye care practitioner	12	1 month	1-5 hours	3-6 months	Yearly	No	Rarely	Not allowed	Not allowed	Multipurpose solution	Was not prescribed	Not applicable	Yes	Lens case	every 6 months	Yes	Frequently	multipurpose solution	Empty, rinse with multipurpose solution, drying face up	Always	Frequently	Always	Rarely	Rarely	Rarely	Frequently	Always	Rarely	Rarely	Always	Rarely
28	Female	Skilled	Undergraduate	No	Hyperopia	>5	Soft spherical	Eye care practitioner	Eye care practitioner	72	4-6 months	6-11 hours	Monthly	Monthly	Not mentioned	Rarely	Not mentioned	Not mentioned	Multipurpose solution	Eye care practitioner	Yes	Yes	Lens case	Monthly	Yes	Always	multipurpose solution	Empty, rinse with multipurpose solution, drying face up	Always	Always	Always	Rarely	Rarely	Rarely	Rarely	Always	Rarely	Rarely	Rarely	Always
28	Female	Celrical	Undergraduate	No	Myopia	5≤	Soft spherical	Eye care practitioner	Eye care practitioner	12	2-3 months	6-11 hours	3-6 months	3-6 months	No	Rarely	Not allowed	Allowed	Multipurpose solution	Eye care practitioner	Yes	No	Lens case	Monthly	Yes	Frequently	multipurpose solution	Empty, rinse with multipurpose solution, no drying	Always	Occasionally	Always	Rarely	Rarely	Frequently	Occasionally	Always	Rarely	Rarely	Occasionally	Occasionally
28	Female	Celrical	Undergraduate	No	Myopia	5≤	Soft spherical	Eye care practitioner	Eye care practitioner	12	2-3 months	>12 hours	Monthly	Monthly	No	Occasionally	Not allowed	Allowed	Multipurpose solution	Eye care practitioner	Yes	Yes	Lens case	Monthly	Yes	Frequently	multipurpose solution	Empty, rinse with multipurpose solution, drying face up	Frequently	Occasionally	Always	Rarely	Rarely	Always	Occasionally	Always	Rarely	Rarely	Rarely	Occasionally
28	Female	Celrical	Postgraduate	No	Myopia	5≤	Soft spherical	Eye care practitioner	Eye care practitioner	72	6-12 months	6-11 hours	Yearly	Yearly	Not mentioned	Rarely	Not mentioned	Not mentioned	Multipurpose solution	Eye care practitioner	Yes	No	Lens case	> 6 months	Yes	Frequently	Tap water	Empty, rinse with water, drying face up	Always	Rarely	Always	Rarely	Rarely	Rarely	Rarely	Always	Rarely	Rarely	Rarely	Always
28	Female	Professional	Postgraduate	No	Myopia	5≤	Soft spherical	Eye care practitioner	Pharmacy	12	1 month	1-5 hours	3-6 months	3-6 months	No	Rarely	Not mentioned	Not mentioned	Multipurpose solution	Eye care practitioner	Yes	Yes	Lens case	Monthly	Yes	Frequently	multipurpose solution	Empty, rinse with multipurpose solution, drying face up	Always	Always	Always	Rarely	Rarely	Rarely	Rarely	Always	Rarely	Rarely	Occasionally	Occasionally
28	Female	Celrical	Undergraduate	No	Myopia and astigmatism	5≤	Soft toric lenses	Eye care practitioner	Eye care practitioner	12	6-12 months	1-5 hours	Yearly	Yearly	Not mentioned	Rarely	Not mentioned	Not mentioned	Multipurpose solution	Was not prescribed	Not applicable	Yes	Mostly lens case, sometimes other containers	every 6 months	Yes	Always	Saline	Empty, rinse with saline, no drying	Always	Always	Always	Rarely	Rarely	Rarely	Occasionally	Always	Rarely	Rarely	Rarely	Occasionally
28	Female	Celrical	Postgraduate	No	Myopia	5≤	Soft spherical	Self-prescribed	Pharmacy	72	2-3 months	6-11 hours	Daily disposable	Daily disposable	Not mentioned	Rarely	Not allowed	Allowed	Multipurpose solution	Eye care practitioner	Yes	Yes	Daily disposal	Not applicable	Not applicable	Not applicable	Not applicable	Not applicable	Always	Always	Not applicable	Not applicable	Rarely	Frequently	Not applicable	Not applicable	Rarely	Not applicable	Not applicable	Occasionally
29	Female	Unemployed	Postgraduate	No	Myopia	5≤	Rigid gas permeable	Eye care practitioner	Eye care practitioner	12	4-6 months	1-5 hours	Yearly	3-6 months	No	Rarely	Not mentioned	Allowed	Multipurpose solution	Eye care practitioner	Yes	Yes	Lens case	Monthly	Yes	Frequently	multipurpose solution	Empty, rinse with multipurpose solution, drying face up	Always	Always	Always	Rarely	Rarely	Rarely	Rarely	Always	Rarely	Rarely	Rarely	Always
29	Female	Unemployed	Postgraduate	No	Myopia	5≤	Rigid gas permeable	Eye care practitioner	Eye care practitioner	12	4-6 months	1-5 hours	Yearly	3-6 months	No	Rarely	Not mentioned	Allowed	Multipurpose solution	Eye care practitioner	Yes	Yes	Lens case	Monthly	Yes	Frequently	multipurpose solution	Empty, rinse with multipurpose solution, drying face up	Always	Always	Always	Rarely	Rarely	Rarely	Rarely	Always	Rarely	Rarely	Rarely	Always
29	Female	Unemployed	Postgraduate	No	Myopia	5≤	Rigid gas permeable	Eye care practitioner	Eye care practitioner	12	4-6 months	1-5 hours	Yearly	3-6 months	No	Rarely	Not mentioned	Allowed	Multipurpose solution	Eye care practitioner	Yes	Yes	Lens case	Monthly	Yes	Frequently	multipurpose solution	Empty, rinse with multipurpose solution, drying face up	Always	Always	Always	Rarely	Rarely	Rarely	Rarely	Always	Rarely	Rarely	Rarely	Always
30	Female	Professional	Undergraduate	No	Myopia	5≤	Soft spherical	Eye care practitioner	Eye care practitioner	12	> 1 year	1-5 hours	Yearly	Yearly	No	Rarely	Not allowed	Allowed	Multipurpose solution	Eye care practitioner	Yes	Yes	Lens case	Monthly	Yes	Always	multipurpose solution	Empty, rinse with multipurpose solution, no drying	Always	Always	Always	Rarely	Occasionally	Occasionally	Rarely	Always	Rarely	Rarely	Occasionally	Frequently
30	Female	Professional	Undergraduate	No	Myopia	5≤	Soft spherical	Self-prescribed	Eye care practitioner	12	> 1 year	6-11 hours	Monthly	Monthly	Yes	Rarely	Not allowed	Allowed	Multipurpose solution	Eye care practitioner	Yes	Yes	Lens case	Monthly	Yes	Always	multipurpose solution	Empty, rinse with multipurpose solution, drying face down	Always	Always	Always	Rarely	Rarely	Occasionally	Rarely	Always	Rarely	Rarely	Rarely	Always
30	Female	Skilled	Undergraduate	No	Hyperopia	5≤	Soft spherical	Self-prescribed	Eye care practitioner	48	6-12 months	1-5 hours	Yearly	Yearly	No	Rarely	Not mentioned	Not mentioned	Multipurpose solution	Was not prescribed	Not applicable	Yes	Lens case	> 6 months	Yes	Rarely	Saline	Empty, rinse with saline, no drying	Always	Always	Always	Rarely	Rarely	Rarely	Always	Always	Rarely	Rarely	Occasionally	Rarely
30	Female	Skilled	Undergraduate	Yes	Hyperopia	5≤	Soft spherical	Self-prescribed	Eye care practitioner	12	1 month	1-5 hours	Yearly	Yearly	No	Rarely	Not mentioned	Not mentioned	Multipurpose solution	Eye care practitioner	Yes	Yes	Lens case	> 6 months	Yes	Rarely	multipurpose solution	Empty, rinse with multipurpose solution, no drying	Occasionally	Rarely	Occasionally	Rarely	Rarely	Rarely	Always	Frequently	Rarely	Rarely	Rarely	Rarely
30	Female	Unemployed	Undergraduate	Yes	None	Plano	Soft cosmetic contact lens	Eye care practitioner	Eye care practitioner	12	> 1 year	>12 hours	Monthly	3-6 months	No	Occasionally	Unknown	Allowed	Multipurpose solution	Eye care practitioner	Yes	Yes	Mostly lens case, sometimes other containers	> 6 months	Yes	Rarely	Tap water	Empty, rinse with water, drying face up	Always	Always	Always	Rarely	Occasionally	Frequently	Rarely	Always	Rarely	Rarely	Rarely	Always
30	Female	Celrical	Postgraduate	No	Myopia	5≤	Soft spherical	Eye care practitioner	Eye care practitioner	12	4-6 months	6-11 hours	Yearly	Yearly	No	Rarely	Not allowed	Not allowed	Multipurpose solution	Eye care practitioner	Yes	Yes	Lens case	Monthly	Yes	Occasionally	multipurpose solution	Empty, rinse with multipurpose solution, drying face down	Always	Always	Always	Rarely	Rarely	Rarely	Rarely	Always	Rarely	Rarely	Rarely	Always
30	Female	Professional	Undergraduate	No	Myopia	5≤	Soft spherical	Eye care practitioner	Eye care practitioner	12	> 1 year	1-5 hours	Yearly	Yearly	No	Rarely	Not allowed	Allowed	Multipurpose solution	Eye care practitioner	Yes	Yes	Lens case	Monthly	Yes	Always	multipurpose solution	Empty, rinse with multipurpose solution, no drying	Always	Always	Always	Rarely	Occasionally	Occasionally	Rarely	Always	Rarely	Rarely	Occasionally	Frequently
30	Female	Professional	Undergraduate	No	Myopia	5≤	Soft spherical	Self-prescribed	Eye care practitioner	12	> 1 year	6-11 hours	Monthly	Monthly	Yes	Rarely	Not allowed	Allowed	Multipurpose solution	Eye care practitioner	Yes	Yes	Lens case	Monthly	Yes	Always	multipurpose solution	Empty, rinse with multipurpose solution, drying face down	Always	Always	Always	Rarely	Rarely	Occasionally	Rarely	Always	Rarely	Rarely	Rarely	Always
30	Female	Skilled	Undergraduate	No	Hyperopia	5≤	Soft spherical	Self-prescribed	Eye care practitioner	48	6-12 months	1-5 hours	Yearly	Yearly	No	Rarely	Not mentioned	Not mentioned	Multipurpose solution	Was not prescribed	Not applicable	Yes	Lens case	> 6 months	Yes	Rarely	Saline	Empty, rinse with saline, no drying	Always	Always	Always	Rarely	Rarely	Rarely	Always	Always	Rarely	Rarely	Occasionally	Rarely
30	Female	Skilled	Undergraduate	Yes	Hyperopia	5≤	Soft spherical	Self-prescribed	Eye care practitioner	12	1 month	1-5 hours	Yearly	Yearly	No	Rarely	Not mentioned	Not mentioned	Multipurpose solution	Eye care practitioner	Yes	Yes	Lens case	> 6 months	Yes	Rarely	multipurpose solution	Empty, rinse with multipurpose solution, no drying	Occasionally	Rarely	Occasionally	Rarely	Rarely	Rarely	Always	Frequently	Rarely	Rarely	Rarely	Rarely
30	Female	Unemployed	Undergraduate	Yes	None	Plano	Soft cosmetic contact lens	Eye care practitioner	Eye care practitioner	12	> 1 year	>12 hours	Monthly	3-6 months	No	Occasionally	Unknown	Allowed	Multipurpose solution	Eye care practitioner	Yes	Yes	Mostly lens case, sometimes other containers	> 6 months	Yes	Rarely	Tap water	Empty, rinse with water, drying face up	Always	Always	Always	Rarely	Occasionally	Frequently	Rarely	Always	Rarely	Rarely	Rarely	Always
30	Female	Celrical	Postgraduate	No	Myopia	5≤	Soft spherical	Eye care practitioner	Eye care practitioner	12	4-6 months	6-11 hours	Yearly	Yearly	No	Rarely	Not allowed	Not allowed	Multipurpose solution	Eye care practitioner	Yes	Yes	Lens case	Monthly	Yes	Occasionally	multipurpose solution	Empty, rinse with multipurpose solution, drying face down	Always	Always	Always	Rarely	Rarely	Rarely	Rarely	Always	Rarely	Rarely	Rarely	Always
30	Female	Professional	Undergraduate	No	Myopia	5≤	Soft spherical	Eye care practitioner	Eye care practitioner	12	> 1 year	1-5 hours	Yearly	Yearly	No	Rarely	Not allowed	Allowed	Multipurpose solution	Eye care practitioner	Yes	Yes	Lens case	Monthly	Yes	Always	multipurpose solution	Empty, rinse with multipurpose solution, no drying	Always	Always	Always	Rarely	Occasionally	Occasionally	Rarely	Always	Rarely	Rarely	Occasionally	Frequently
30	Female	Professional	Undergraduate	No	Myopia	5≤	Soft spherical	Self-prescribed	Eye care practitioner	12	> 1 year	6-11 hours	Monthly	Monthly	Yes	Rarely	Not allowed	Allowed	Multipurpose solution	Eye care practitioner	Yes	Yes	Lens case	Monthly	Yes	Always	multipurpose solution	Empty, rinse with multipurpose solution, drying face down	Always	Always	Always	Rarely	Rarely	Occasionally	Rarely	Always	Rarely	Rarely	Rarely	Always
30	Female	Skilled	Undergraduate	No	Hyperopia	5≤	Soft spherical	Self-prescribed	Eye care practitioner	48	6-12 months	1-5 hours	Yearly	Yearly	No	Rarely	Not mentioned	Not mentioned	Multipurpose solution	Was not prescribed	Not applicable	Yes	Lens case	> 6 months	Yes	Rarely	Saline	Empty, rinse with saline, no drying	Always	Always	Always	Rarely	Rarely	Rarely	Always	Always	Rarely	Rarely	Occasionally	Rarely
30	Female	Skilled	Undergraduate	Yes	Hyperopia	5≤	Soft spherical	Self-prescribed	Eye care practitioner	12	1 month	1-5 hours	Yearly	Yearly	No	Rarely	Not mentioned	Not mentioned	Multipurpose solution	Eye care practitioner	Yes	Yes	Lens case	> 6 months	Yes	Rarely	multipurpose solution	Empty, rinse with multipurpose solution, no drying	Occasionally	Rarely	Occasionally	Rarely	Rarely	Rarely	Always	Frequently	Rarely	Rarely	Rarely	Rarely
30	Female	Unemployed	Undergraduate	Yes	None	Plano	Soft cosmetic contact lens	Eye care practitioner	Eye care practitioner	12	> 1 year	>12 hours	Monthly	3-6 months	No	Occasionally	Unknown	Allowed	Multipurpose solution	Eye care practitioner	Yes	Yes	Mostly lens case, sometimes other containers	> 6 months	Yes	Rarely	Tap water	Empty, rinse with water, drying face up	Always	Always	Always	Rarely	Occasionally	Frequently	Rarely	Always	Rarely	Rarely	Rarely	Always
30	Female	Celrical	Postgraduate	No	Myopia	5≤	Soft spherical	Eye care practitioner	Eye care practitioner	12	4-6 months	6-11 hours	Yearly	Yearly	No	Rarely	Not allowed	Not allowed	Multipurpose solution	Eye care practitioner	Yes	Yes	Lens case	Monthly	Yes	Occasionally	multipurpose solution	Empty, rinse with multipurpose solution, drying face down	Always	Always	Always	Rarely	Rarely	Rarely	Rarely	Always	Rarely	Rarely	Rarely	Always
31	Female	Skilled	Postgraduate	No	Myopia	5≤	Soft spherical	Eye care practitioner	Eye care practitioner	12	2-3 months	>12 hours	3-6 months	3-6 months	No	Rarely	Not mentioned	Allowed	Multipurpose solution	Was not prescribed	Not applicable	Yes	Lens case	every 6 months	Yes	Occasionally	multipurpose solution	Empty, rinse with multipurpose solution, drying face up	Always	Frequently	Always	Rarely	Rarely	Rarely	Rarely	Always	Rarely	Rarely	Occasionally	Occasionally
31	Female	Skilled	Postgraduate	No	Myopia	5≤	Soft spherical	Eye care practitioner	Eye care practitioner	12	2-3 months	>12 hours	3-6 months	3-6 months	No	Rarely	Not mentioned	Allowed	Multipurpose solution	Was not prescribed	Not applicable	Yes	Lens case	every 6 months	Yes	Occasionally	multipurpose solution	Empty, rinse with multipurpose solution, drying face up	Always	Frequently	Always	Rarely	Rarely	Rarely	Rarely	Always	Rarely	Rarely	Occasionally	Occasionally
31	Female	Skilled	Postgraduate	No	Myopia	5≤	Soft spherical	Eye care practitioner	Eye care practitioner	12	2-3 months	>12 hours	3-6 months	3-6 months	No	Rarely	Not mentioned	Allowed	Multipurpose solution	Was not prescribed	Not applicable	Yes	Lens case	every 6 months	Yes	Occasionally	multipurpose solution	Empty, rinse with multipurpose solution, drying face up	Always	Frequently	Always	Rarely	Rarely	Rarely	Rarely	Always	Rarely	Rarely	Occasionally	Occasionally
32	Female	Skilled	Undergraduate	No	Myopia	>5	Soft spherical	Eye care practitioner	Eye care practitioner	12	2-3 months	6-11 hours	3-6 months	3-6 months	No	Rarely	Unknown	Unknown	Multipurpose solution	Eye care practitioner	Yes	Yes	Lens case	Monthly	Yes	Rarely	multipurpose solution	Empty, rinse with multipurpose solution, no drying	Always	Always	Frequently	Rarely	Rarely	Rarely	Always	Always	Rarely	Rarely	Always	Frequently
32	Female	Professional	Postgraduate	No	Myopia and astigmatism	>5	Soft toric lenses	Eye care practitioner	Eye care practitioner	12	> 1 year	1-5 hours	Monthly	Monthly	No	Rarely	Unknown	Unknown	Multipurpose solution	Eye care practitioner	Yes	Yes	Lens case	> 6 months	Yes	Always	Tap water	Empty, rinse with water, no drying	Always	Always	Always	Rarely	Rarely	Rarely	Rarely	Always	Rarely	Rarely	Rarely	Rarely
32	Female	Skilled	Undergraduate	No	Myopia	>5	Soft spherical	Eye care practitioner	Eye care practitioner	12	2-3 months	6-11 hours	3-6 months	3-6 months	No	Rarely	Unknown	Unknown	Multipurpose solution	Eye care practitioner	Yes	Yes	Lens case	Monthly	Yes	Rarely	multipurpose solution	Empty, rinse with multipurpose solution, no drying	Always	Always	Frequently	Rarely	Rarely	Rarely	Always	Always	Rarely	Rarely	Always	Frequently
32	Female	Professional	Postgraduate	No	Myopia and astigmatism	>5	Soft toric lenses	Eye care practitioner	Eye care practitioner	12	> 1 year	1-5 hours	Monthly	Monthly	No	Rarely	Unknown	Unknown	Multipurpose solution	Eye care practitioner	Yes	Yes	Lens case	> 6 months	Yes	Always	Tap water	Empty, rinse with water, no drying	Always	Always	Always	Rarely	Rarely	Rarely	Rarely	Always	Rarely	Rarely	Rarely	Rarely
32	Female	Skilled	Undergraduate	No	Myopia	>5	Soft spherical	Eye care practitioner	Eye care practitioner	12	2-3 months	6-11 hours	3-6 months	3-6 months	No	Rarely	Unknown	Unknown	Multipurpose solution	Eye care practitioner	Yes	Yes	Lens case	Monthly	Yes	Rarely	multipurpose solution	Empty, rinse with multipurpose solution, no drying	Always	Always	Frequently	Rarely	Rarely	Rarely	Always	Always	Rarely	Rarely	Always	Frequently
32	Female	Professional	Postgraduate	No	Myopia and astigmatism	>5	Soft toric lenses	Eye care practitioner	Eye care practitioner	12	> 1 year	1-5 hours	Monthly	Monthly	No	Rarely	Unknown	Unknown	Multipurpose solution	Eye care practitioner	Yes	Yes	Lens case	> 6 months	Yes	Always	Tap water	Empty, rinse with water, no drying	Always	Always	Always	Rarely	Rarely	Rarely	Rarely	Always	Rarely	Rarely	Rarely	Rarely
33	Female	Skilled	Postgraduate	No	Myopia	5≤	Soft spherical	Self-prescribed	Eye care practitioner	12	2-3 months	6-11 hours	3-6 months	3-6 months	No	Rarely	Not allowed	Not allowed	Multipurpose solution	Was not prescribed	Not applicable	Yes	Lens case	> 6 months	Yes	Frequently	multipurpose solution	Empty, rinse with multipurpose solution, drying face up	Frequently	Occasionally	Always	Rarely	Rarely	Rarely	Frequently	Always	Rarely	Rarely	Occasionally	Always
33	Female	Skilled	Postgraduate	No	Myopia	5≤	Soft spherical	Self-prescribed	Eye care practitioner	12	2-3 months	6-11 hours	3-6 months	3-6 months	No	Rarely	Not allowed	Not allowed	Multipurpose solution	Was not prescribed	Not applicable	Yes	Lens case	> 6 months	Yes	Frequently	multipurpose solution	Empty, rinse with multipurpose solution, drying face up	Frequently	Occasionally	Always	Rarely	Rarely	Rarely	Frequently	Always	Rarely	Rarely	Occasionally	Always
33	Female	Skilled	Postgraduate	No	Myopia	5≤	Soft spherical	Self-prescribed	Eye care practitioner	12	2-3 months	6-11 hours	3-6 months	3-6 months	No	Rarely	Not allowed	Not allowed	Multipurpose solution	Was not prescribed	Not applicable	Yes	Lens case	> 6 months	Yes	Frequently	multipurpose solution	Empty, rinse with multipurpose solution, drying face up	Frequently	Occasionally	Always	Rarely	Rarely	Rarely	Frequently	Always	Rarely	Rarely	Occasionally	Always
34	Male	Skilled	Undergraduate	No	Myopia	5≤	Soft spherical	Eye care practitioner	Eye care practitioner	12	1 month	6-11 hours	Daily disposable	Daily disposable	No	Rarely	Not allowed	Allowed	Multipurpose solution	Eye care practitioner	Yes	Yes	Daily disposal	Not applicable	Not applicable	Not applicable	Not applicable	Not applicable	Always	Always	Not applicable	Not applicable	Frequently	Frequently	Not applicable	Not applicable	Rarely	Not applicable	Not applicable	Frequently
34	Male	Skilled	Undergraduate	No	Myopia	5≤	Soft spherical	Eye care practitioner	Eye care practitioner	12	1 month	6-11 hours	Daily disposable	Daily disposable	No	Rarely	Not allowed	Allowed	Multipurpose solution	Eye care practitioner	Yes	Yes	Daily disposal	Not applicable	Not applicable	Not applicable	Not applicable	Not applicable	Always	Always	Not applicable	Not applicable	Frequently	Frequently	Not applicable	Not applicable	Rarely	Not applicable	Not applicable	Frequently
34	Male	Skilled	Undergraduate	No	Myopia	5≤	Soft spherical	Eye care practitioner	Eye care practitioner	12	1 month	6-11 hours	Daily disposable	Daily disposable	No	Rarely	Not allowed	Allowed	Multipurpose solution	Eye care practitioner	Yes	Yes	Daily disposal	Not applicable	Not applicable	Not applicable	Not applicable	Not applicable	Always	Always	Not applicable	Not applicable	Frequently	Frequently	Not applicable	Not applicable	Rarely	Not applicable	Not applicable	Frequently
35	Female	Skilled	Undergraduate	No	None	Plano	Soft cosmetic contact lens	Eye care practitioner	Eye care practitioner	12	6-12 months	1-5 hours	3-6 months	3-6 months	No	Rarely	Not allowed	Not allowed	Multipurpose solution	Eye care practitioner	Yes	Yes	Lens case	every 6 months	Yes	Frequently	multipurpose solution	Empty, rinse with multipurpose solution, no drying	Always	Always	Always	Rarely	Rarely	Rarely	Occasionally	Always	Rarely	Rarely	Rarely	Frequently
35	Female	Unemployed	Postgraduate	No	Myopia	5≤	Soft spherical	Eye care practitioner	Eye care practitioner	12	6-12 months	6-11 hours	Yearly	Yearly	No	Rarely	Not allowed	Not mentioned	Multipurpose solution	Eye care practitioner	No	Yes	Lens case	> 6 months	Yes	Rarely	Tap water	Empty, rinse with water, drying face up	Occasionally	Occasionally	Always	Rarely	Rarely	Rarely	Occasionally	Always	Rarely	Rarely	Always	Rarely
35	Female	Professional	Postgraduate	No	None	Plano	Soft cosmetic contact lens	Self-prescribed	Eye care practitioner	12	> 1 year	>12 hours	Monthly	Monthly	No	Rarely	Unknown	Not mentioned	Multipurpose solution	Eye care practitioner	Yes	Yes	Lens case	Monthly	Yes	Frequently	multipurpose solution	Empty, rinse with multipurpose solution, drying face up	Always	Always	Always	Rarely	Rarely	Rarely	Rarely	Always	Rarely	Rarely	Occasionally	Occasionally
35	Female	Skilled	Postgraduate	No	Myopia	5≤	Soft spherical	Eye care practitioner	Eye care practitioner	18	4-6 months	6-11 hours	Yearly	Yearly	No	Rarely	Unknown	Allowed	Multipurpose solution	Eye care practitioner	Yes	Yes	Lens case	every 6 months	Yes	Rarely	multipurpose solution	Empty, rinse with multipurpose solution, no drying	Always	Always	Always	Rarely	Rarely	Occasionally	Rarely	Always	Rarely	Rarely	Occasionally	Rarely
35	Female	Skilled	Undergraduate	No	None	Plano	Soft cosmetic contact lens	Eye care practitioner	Eye care practitioner	12	6-12 months	1-5 hours	3-6 months	3-6 months	No	Rarely	Not allowed	Not allowed	Multipurpose solution	Eye care practitioner	Yes	Yes	Lens case	every 6 months	Yes	Frequently	multipurpose solution	Empty, rinse with multipurpose solution, no drying	Always	Always	Always	Rarely	Rarely	Rarely	Occasionally	Always	Rarely	Rarely	Rarely	Frequently
35	Female	Unemployed	Postgraduate	No	Myopia	5≤	Soft spherical	Eye care practitioner	Eye care practitioner	12	6-12 months	6-11 hours	Yearly	Yearly	No	Rarely	Not allowed	Not mentioned	Multipurpose solution	Eye care practitioner	No	Yes	Lens case	> 6 months	Yes	Rarely	Tap water	Empty, rinse with water, drying face up	Occasionally	Occasionally	Always	Rarely	Rarely	Rarely	Occasionally	Always	Rarely	Rarely	Always	Rarely
35	Female	Professional	Postgraduate	No	None	Plano	Soft cosmetic contact lens	Self-prescribed	Eye care practitioner	12	> 1 year	>12 hours	Monthly	Monthly	No	Rarely	Unknown	Not mentioned	Multipurpose solution	Eye care practitioner	Yes	Yes	Lens case	Monthly	Yes	Frequently	multipurpose solution	Empty, rinse with multipurpose solution, drying face up	Always	Always	Always	Rarely	Rarely	Rarely	Rarely	Always	Rarely	Rarely	Occasionally	Occasionally
35	Female	Skilled	Postgraduate	No	Myopia	5≤	Soft spherical	Eye care practitioner	Eye care practitioner	18	4-6 months	6-11 hours	Yearly	Yearly	No	Rarely	Unknown	Allowed	Multipurpose solution	Eye care practitioner	Yes	Yes	Lens case	every 6 months	Yes	Rarely	multipurpose solution	Empty, rinse with multipurpose solution, no drying	Always	Always	Always	Rarely	Rarely	Occasionally	Rarely	Always	Rarely	Rarely	Occasionally	Rarely
35	Female	Skilled	Undergraduate	No	None	Plano	Soft cosmetic contact lens	Eye care practitioner	Eye care practitioner	12	6-12 months	1-5 hours	3-6 months	3-6 months	No	Rarely	Not allowed	Not allowed	Multipurpose solution	Eye care practitioner	Yes	Yes	Lens case	every 6 months	Yes	Frequently	multipurpose solution	Empty, rinse with multipurpose solution, no drying	Always	Always	Always	Rarely	Rarely	Rarely	Occasionally	Always	Rarely	Rarely	Rarely	Frequently
35	Female	Unemployed	Postgraduate	No	Myopia	5≤	Soft spherical	Eye care practitioner	Eye care practitioner	12	6-12 months	6-11 hours	Yearly	Yearly	No	Rarely	Not allowed	Not mentioned	Multipurpose solution	Eye care practitioner	No	Yes	Lens case	> 6 months	Yes	Rarely	Tap water	Empty, rinse with water, drying face up	Occasionally	Occasionally	Always	Rarely	Rarely	Rarely	Occasionally	Always	Rarely	Rarely	Always	Rarely
35	Female	Professional	Postgraduate	No	None	Plano	Soft cosmetic contact lens	Self-prescribed	Eye care practitioner	12	> 1 year	>12 hours	Monthly	Monthly	No	Rarely	Unknown	Not mentioned	Multipurpose solution	Eye care practitioner	Yes	Yes	Lens case	Monthly	Yes	Frequently	multipurpose solution	Empty, rinse with multipurpose solution, drying face up	Always	Always	Always	Rarely	Rarely	Rarely	Rarely	Always	Rarely	Rarely	Occasionally	Occasionally
35	Female	Skilled	Postgraduate	No	Myopia	5≤	Soft spherical	Eye care practitioner	Eye care practitioner	18	4-6 months	6-11 hours	Yearly	Yearly	No	Rarely	Unknown	Allowed	Multipurpose solution	Eye care practitioner	Yes	Yes	Lens case	every 6 months	Yes	Rarely	multipurpose solution	Empty, rinse with multipurpose solution, no drying	Always	Always	Always	Rarely	Rarely	Occasionally	Rarely	Always	Rarely	Rarely	Occasionally	Rarely
37	Female	Skilled	Postgraduate	No	Myopia	5≤	Soft spherical	Eye care practitioner	Eye care practitioner	12	> 1 year	6-11 hours	3-6 months	3-6 months	No	Rarely	Not mentioned	Not mentioned	Multipurpose solution	Eye care practitioner	Yes	Yes	Lens case	every 6 months	Yes	Rarely	Tap water	Empty, rinse with water, no drying	Always	Always	Always	Rarely	Rarely	Rarely	Occasionally	Always	Rarely	Rarely	Occasionally	Frequently
37	Female	Skilled	Postgraduate	No	Myopia	5≤	Soft spherical	Eye care practitioner	Eye care practitioner	12	> 1 year	6-11 hours	3-6 months	3-6 months	No	Rarely	Not mentioned	Not mentioned	Multipurpose solution	Eye care practitioner	Yes	Yes	Lens case	every 6 months	Yes	Rarely	Tap water	Empty, rinse with water, no drying	Always	Always	Always	Rarely	Rarely	Rarely	Occasionally	Always	Rarely	Rarely	Occasionally	Frequently
37	Female	Skilled	Postgraduate	No	Myopia	5≤	Soft spherical	Eye care practitioner	Eye care practitioner	12	> 1 year	6-11 hours	3-6 months	3-6 months	No	Rarely	Not mentioned	Not mentioned	Multipurpose solution	Eye care practitioner	Yes	Yes	Lens case	every 6 months	Yes	Rarely	Tap water	Empty, rinse with water, no drying	Always	Always	Always	Rarely	Rarely	Rarely	Occasionally	Always	Rarely	Rarely	Occasionally	Frequently
38	Female	Professional	Postgraduate	No	Myopia	5≤	Soft spherical	Eye care practitioner	Internet	12	1 month	1-5 hours	Monthly	Monthly	No	Rarely	Unknown	Not mentioned	Multipurpose solution	Was not prescribed	Not applicable	Yes	Lens case	every 6 months	Yes	Rarely	Tap water	Empty, rinse with water, drying face up	Frequently	Frequently	Frequently	Rarely	Occasionally	Always	Frequently	Frequently	Rarely	Rarely	Rarely	Frequently
38	Female	Professional	Postgraduate	No	Myopia	5≤	Soft spherical	Eye care practitioner	Internet	12	1 month	1-5 hours	Monthly	Monthly	No	Rarely	Unknown	Not mentioned	Multipurpose solution	Was not prescribed	Not applicable	Yes	Lens case	every 6 months	Yes	Rarely	Tap water	Empty, rinse with water, drying face up	Frequently	Frequently	Frequently	Rarely	Occasionally	Always	Frequently	Frequently	Rarely	Rarely	Rarely	Frequently
38	Female	Professional	Postgraduate	No	Myopia	5≤	Soft spherical	Eye care practitioner	Internet	12	1 month	1-5 hours	Monthly	Monthly	No	Rarely	Unknown	Not mentioned	Multipurpose solution	Was not prescribed	Not applicable	Yes	Lens case	every 6 months	Yes	Rarely	Tap water	Empty, rinse with water, drying face up	Frequently	Frequently	Frequently	Rarely	Occasionally	Always	Frequently	Frequently	Rarely	Rarely	Rarely	Frequently
41	Female	Skilled	Undergraduate	No	None	Plano	Soft cosmetic contact lens	Eye care practitioner	Eye care practitioner	12	1 month	1-5 hours	3-6 months	Yearly	No	Rarely	Not allowed	Not allowed	Saline	Eye care practitioner	Yes	Yes	Lens case	> 6 months	Yes	Always	Saline	Empty, rinse with saline, no drying	Always	Always	Always	Rarely	Rarely	Rarely	Rarely	Always	Rarely	Rarely	Occasionally	Frequently
41	Female	Skilled	Undergraduate	No	None	Plano	Soft cosmetic contact lens	Eye care practitioner	Eye care practitioner	12	1 month	1-5 hours	3-6 months	Yearly	No	Rarely	Not allowed	Not allowed	Saline	Eye care practitioner	Yes	Yes	Lens case	> 6 months	Yes	Always	Saline	Empty, rinse with saline, no drying	Always	Always	Always	Rarely	Rarely	Rarely	Rarely	Always	Rarely	Rarely	Occasionally	Frequently
41	Female	Skilled	Undergraduate	No	None	Plano	Soft cosmetic contact lens	Eye care practitioner	Eye care practitioner	12	1 month	1-5 hours	3-6 months	Yearly	No	Rarely	Not allowed	Not allowed	Saline	Eye care practitioner	Yes	Yes	Lens case	> 6 months	Yes	Always	Saline	Empty, rinse with saline, no drying	Always	Always	Always	Rarely	Rarely	Rarely	Rarely	Always	Rarely	Rarely	Occasionally	Frequently
44	Female	Celrical	Postgraduate	No	Myopia	5≤	Soft spherical	Eye care practitioner	Eye care practitioner	12	> 1 year	6-11 hours	Yearly	Yearly	Not mentioned	Rarely	Not allowed	Not mentioned	Multipurpose solution	Was not prescribed	Not applicable	Yes	Lens case	> 6 months	Yes	Rarely	multipurpose solution	Empty, rinse with multipurpose solution, no drying	Always	Always	Always	Rarely	Rarely	Rarely	Rarely	Always	Rarely	Rarely	Frequently	Rarely
44	Female	Celrical	Postgraduate	No	Myopia	5≤	Soft spherical	Eye care practitioner	Eye care practitioner	12	> 1 year	6-11 hours	Yearly	Yearly	Not mentioned	Rarely	Not allowed	Not mentioned	Multipurpose solution	Was not prescribed	Not applicable	Yes	Lens case	> 6 months	Yes	Rarely	multipurpose solution	Empty, rinse with multipurpose solution, no drying	Always	Always	Always	Rarely	Rarely	Rarely	Rarely	Always	Rarely	Rarely	Frequently	Rarely
44	Female	Celrical	Postgraduate	No	Myopia	5≤	Soft spherical	Eye care practitioner	Eye care practitioner	12	> 1 year	6-11 hours	Yearly	Yearly	Not mentioned	Rarely	Not allowed	Not mentioned	Multipurpose solution	Was not prescribed	Not applicable	Yes	Lens case	> 6 months	Yes	Rarely	multipurpose solution	Empty, rinse with multipurpose solution, no drying	Always	Always	Always	Rarely	Rarely	Rarely	Rarely	Always	Rarely	Rarely	Frequently	Rarely
45	Male	Celrical	Undergraduate	No	Myopia	>5	Soft spherical	Eye care practitioner	Eye care practitioner	20	2-3 months	>12 hours	3-6 months	3-6 months	No	Rarely	Not allowed	Allowed	Multipurpose solution	Eye care practitioner	Yes	Yes	Lens case	Monthly	Yes	Frequently	Saline	Empty, rinse with saline, drying face up	Always	Always	Always	Rarely	Rarely	Frequently	Rarely	Always	Rarely	Rarely	Rarely	Always
45	Male	Celrical	Undergraduate	No	Myopia	>5	Soft spherical	Eye care practitioner	Eye care practitioner	20	2-3 months	>12 hours	3-6 months	3-6 months	No	Rarely	Not allowed	Allowed	Multipurpose solution	Eye care practitioner	Yes	Yes	Lens case	Monthly	Yes	Frequently	Saline	Empty, rinse with saline, drying face up	Always	Always	Always	Rarely	Rarely	Frequently	Rarely	Always	Rarely	Rarely	Rarely	Always
45	Male	Celrical	Undergraduate	No	Myopia	>5	Soft spherical	Eye care practitioner	Eye care practitioner	20	2-3 months	>12 hours	3-6 months	3-6 months	No	Rarely	Not allowed	Allowed	Multipurpose solution	Eye care practitioner	Yes	Yes	Lens case	Monthly	Yes	Frequently	Saline	Empty, rinse with saline, drying face up	Always	Always	Always	Rarely	Rarely	Frequently	Rarely	Always	Rarely	Rarely	Rarely	Always
